# Supplementary material for: Transcriptome Analysis Reveals That C17 Mycosubtilin Antagonizes Verticillium dahliae by Interfering with Multiple Functional Pathways of Fungi
Source: Biology (Basel). 2023 Mar 29;12(4):513. doi: 10.3390/biology12040513 (PMC10136297; doi:10.3390/biology12040513)
Supplement: Supplementary file 1 [file biology-12-00513-s001.zip]

Archive with 5 entries (5 files):
- Supplementary information.pdf
- Table S1.xlsx
- Table S2.xlsx
- Table S3.xlsx
- Table S4.pdf
