# Supplementary material for: Transcriptome Analysis Reveals That C17 Mycosubtilin Antagonizes Verticillium dahliae by Interfering with Multiple Functional Pathways of Fungi
Source: Biology (Basel). 2023 Mar 29;12(4):513. doi: 10.3390/biology12040513 (PMC10136297; doi:10.3390/biology12040513)
Supplement: Supplementary file 1 [file biology-12-00513-s001.zip › Table S1.xlsx]

## Sheet: membrane components
gene ID	log2FoldChange		FPKM mean				description
	2h	6h	M0H2	M3H2	M0H6	M3H6
VDAG_04197	1.226	1.5108	9.72809	28.7757	16.3865	52.6325	mitochondrial integral membrane protein [Verticillium dahliae VdLs.17]|EGY22759.1 mitochondrial integral membrane protein [Verticillium dahliae VdLs.17]|PNH34731.1 hypothetical protein BJF96_g2073 [Verticillium dahliae]|PNH38015.1 hypothetical protein VD0004_g8787 [Verticillium dahliae]|PNH53793.1 hypothetical protein VD0003_g3645 [Verticillium dahliae]|PNH67798.1 hypothetical protein VD0002_g201…
VDAG_00988	1.5119	1.1725	12.7714	46.3459	16.1524	41.2994	peroxisomal membrane protein PAS20 [Verticillium dahliae VdLs.17]|EGY17306.1 peroxisomal membrane protein PAS20 [Verticillium dahliae VdLs.17]|PNH32357.1 hypothetical protein BJF96_g4328 [Verticillium dahliae]|PNH48710.1 hypothetical protein VD0003_g8412 [Verticillium dahliae]|PNH60119.1 hypothetical protein VD0002_g7474 [Verticillium dahliae]
VDAG_08286	4.2687	4.7121	1.40396	33.1664	0.944011	28.6774	alpha-glucosides permease MPH2/3 [Verticillium dahliae VdLs.17]|EGY17122.1 alpha-glucosides permease MPH2/3 [Verticillium dahliae VdLs.17]|PNH31330.1 hypothetical protein BJF96_g5615 [Verticillium dahliae]|PNH41558.1 hypothetical protein VD0004_g5558 [Verticillium dahliae]|PNH52784.1 hypothetical protein VD0003_g4570 [Verticillium dahliae]|PNH66561.1 hypothetical protein VD0002_g2857 [Verticilliu…
VDAG_02311	2.5316	2.2638	2.93298	21.8792	6.5201	36.0887	solute carrier family 25 member 45 [Verticillium dahliae VdLs.17]|EGY20295.1 solute carrier family 25 member 45 [Verticillium dahliae VdLs.17]|PNH27728.1 hypothetical protein BJF96_g9008 [Verticillium dahliae]|PNH46536.1 hypothetical protein VD0004_g1628 [Verticillium dahliae]|PNH54734.1 hypothetical protein VD0003_g2837 [Verticillium dahliae]|PNH68560.1 hypothetical protein VD0002_g1489 [Vertici…
VDAG_05849	2.9371	4.1387	1.02509	10.103	2.00448	40.8751	V-type proton ATPase 16 kDa proteolipid subunit [Verticillium nonalfalfae]
VDAG_06994	3.1836	3.4564	0.0978216	1.11086	0.117588	1.54502	alpha-glucosides permease MPH2/3 [Verticillium dahliae VdLs.17]|EGY15830.1 alpha-glucosides permease MPH2/3 [Verticillium dahliae VdLs.17]|PNH36525.1 hypothetical protein BJF96_g384 [Verticillium dahliae]|PNH53025.1 hypothetical protein VD0003_g4368 [Verticillium dahliae]|PNH63690.1 hypothetical protein VD0002_g4739 [Verticillium dahliae]
VDAG_08752	1.1411	1.2411	3.85813	10.6946	7.66597	21.1919	cytochrome P450 4A12A [Verticillium dahliae VdLs.17]|EGY18418.1 cytochrome P450 4A12A [Verticillium dahliae VdLs.17]|PNH34496.1 hypothetical protein BJF96_g2243 [Verticillium dahliae]|PNH42413.1 hypothetical protein VD0003_g9805 [Verticillium dahliae]|PNH58507.1 hypothetical protein VD0002_g9016 [Verticillium dahliae]
VDAG_02182	1.7395	1.0758	1.90266	7.92763	3.00291	7.23222	allantoate permease [Verticillium dahliae VdLs.17]|EGY20166.1 allantoate permease [Verticillium dahliae VdLs.17]
VDAG_00916	2.0575	1.2649	2.08894	11.0123	3.74973	10.3762	peroxisomal biogenesis factor 2 [Verticillium dahliae VdLs.17]|EGY17234.1 peroxisomal biogenesis factor 2 [Verticillium dahliae VdLs.17]|PNH32580.1 hypothetical protein BJF96_g4253 [Verticillium dahliae]|PNH61934.1 hypothetical protein VD0002_g5971 [Verticillium dahliae]|PNH66937.1 hypothetical protein VD0001_g7995 [Verticillium dahliae]|RXG50067.1 hypothetical protein VDGE_00916 [Verticillium da…
VDAG_02089	3.2861	2.969	0.924093	10.7843	1.62186	14.8902	quinate permease [Verticillium dahliae VdLs.17]|EGY20073.1 quinate permease [Verticillium dahliae VdLs.17]
VDAG_09767	1.847	1.4087	1.04452	4.71735	2.46985	7.43193	transmembrane protein [Verticillium dahliae VdLs.17]|EGY19307.1 transmembrane protein [Verticillium dahliae VdLs.17]|PNH27782.1 hypothetical protein BJF96_g8883 [Verticillium dahliae]|PNH45365.1 hypothetical protein VD0004_g2481 [Verticillium dahliae]|PNH51278.1 hypothetical protein VD0003_g5946 [Verticillium dahliae]|PNH64661.1 hypothetical protein VD0002_g4107 [Verticillium dahliae]|PNH72930.1 …
VDAG_05848	1.2773	1.3349	0.902128	2.71489	1.67295	4.8236	candidapepsin-3 [Verticillium dahliae VdLs.17]|EGY14684.1 candidapepsin-3 [Verticillium dahliae VdLs.17]|PNH35130.1 hypothetical protein BJF96_g1720 [Verticillium dahliae]|PNH44820.1 hypothetical protein VD0004_g2957 [Verticillium dahliae]|PNH47618.1 hypothetical protein VD0003_g8778 [Verticillium dahliae]|PNH59579.1 hypothetical protein VD0002_g7976 [Verticillium dahliae]|PNH77006.1 hypothetical…
VDAG_06056	3.7053	2.7491	28.673	474.931	50.1773	382.675	integral membrane protein [Verticillium dahliae VdLs.17]|EGY15202.1 integral membrane protein [Verticillium dahliae VdLs.17]|PNH35750.1 hypothetical protein BJF96_g701 [Verticillium dahliae]|PNH45565.1 hypothetical protein VD0004_g2388 [Verticillium dahliae]|PNH55932.1 hypothetical protein VD0003_g1763 [Verticillium dahliae]|PNH62422.1 hypothetical protein VD0002_g5628 [Verticillium dahliae]|PNH7…
VDAG_03403	1.6278	3.2833	1.06064	4.199	0.59301	6.6194	cation diffusion facilitator 1 [Verticillium dahliae VdLs.17]|EGY21963.1 cation diffusion facilitator 1 [Verticillium dahliae VdLs.17]|PNH26846.1 hypothetical protein BJF96_g9851 [Verticillium dahliae]|PNH45620.1 hypothetical protein VD0003_g9179 [Verticillium dahliae]|PNH59100.1 hypothetical protein VD0002_g8438 [Verticillium dahliae]
VDAG_05473	1.5267	1.2775	1.80877	6.73777	2.88436	8.14764	potassium channel [Verticillium dahliae VdLs.17]|EGY14309.1 potassium channel [Verticillium dahliae VdLs.17]|PNH27251.1 hypothetical protein BJF96_g9440 [Verticillium dahliae]|PNH44289.1 hypothetical protein VD0003_g9454 [Verticillium dahliae]
VDAG_01497	1.9745	2.0704	2.87295	14.4786	5.45163	26.2838	sulfate transporter [Verticillium dahliae VdLs.17]|EGY17815.1 sulfate transporter [Verticillium dahliae VdLs.17]|PNH50379.1 hypothetical protein VD0003_g6786 [Verticillium dahliae]|PNH68034.1 hypothetical protein VD0002_g1844 [Verticillium dahliae]
VDAG_00574	1.1174	1.3685	2.45277	6.68324	2.81569	8.39273	3-phytase A [Verticillium dahliae VdLs.17]|EGY13892.1 3-phytase A [Verticillium dahliae VdLs.17]|PNH33160.1 hypothetical protein BJF96_g3386 [Verticillium dahliae]|PNH64551.1 hypothetical protein VD0002_g4169 [Verticillium dahliae]|RXG49885.1 hypothetical protein VDGE_00574 [Verticillium dahliae]
VDAG_00614	1.4934	1.1137	10.4613	37.1064	11.3265	28.2198	1-phosphatidylinositol phosphodiesterase [Verticillium dahliae VdLs.17]|EGY13932.1 1-phosphatidylinositol phosphodiesterase [Verticillium dahliae VdLs.17]|PNH33297.1 hypothetical protein BJF96_g3428 [Verticillium dahliae]|PNH51265.1 hypothetical protein VD0003_g5968 [Verticillium dahliae]|PNH58807.1 hypothetical protein VD0002_g8730 [Verticillium dahliae]
VDAG_06542	1.5563	1.7136	2.70928	9.92769	2.44867	9.29213	short chain dehydrogenase family protein [Verticillium dahliae VdLs.17]|EGY15052.1 short chain dehydrogenase family protein [Verticillium dahliae VdLs.17]
VDAG_01091	1.4975	1.1693	3.24115	11.6201	5.32021	13.5959	transmembrane and coiled-coil domain-containing protein [Verticillium dahliae VdLs.17]|EGY17409.1 transmembrane and coiled-coil domain-containing protein [Verticillium dahliae VdLs.17]|PNH35321.1 hypothetical protein BJF96_g1108 [Verticillium dahliae]|PNH56854.1 hypothetical protein VD0003_g942 [Verticillium dahliae]|PNH69494.1 hypothetical protein VD0002_g907 [Verticillium dahliae]
VDAG_02846	1.9331	1.9677	1.43511	6.89859	2.18007	9.92785	G-protein coupled receptor [Verticillium dahliae VdLs.17]|EGY21322.1 G-protein coupled receptor [Verticillium dahliae VdLs.17]
VDAG_08212	1.0355	1.3912	2.15414	5.64583	1.70283	5.0922	lactose permease [Verticillium dahliae VdLs.17]|EGY17048.1 lactose permease [Verticillium dahliae VdLs.17]|PNH31289.1 hypothetical protein BJF96_g5545 [Verticillium dahliae]|PNH47403.1 hypothetical protein VD0004_g932 [Verticillium dahliae]|PNH57682.1 hypothetical protein VD0003_g141 [Verticillium dahliae]|PNH70345.1 hypothetical protein VD0002_g341 [Verticillium dahliae]|PNH77519.1 hypothetical …
VDAG_03811	1.5094	1.9487	4.01825	14.0492	3.5182	15.7189	pantothenate transporter liz1 [Verticillium alfalfae VaMs.102]|XP_009652190.1 pantothenate transporter liz1 [Verticillium dahliae VdLs.17]|EEY16792.1 pantothenate transporter liz1 [Verticillium alfalfae VaMs.102]|EGY22373.1 pantothenate transporter liz1 [Verticillium dahliae VdLs.17]|PNH33704.1 hypothetical protein BJF96_g3090 [Verticillium dahliae]|PNH45692.1 hypothetical protein VD0004_g2226 [V…
VDAG_09836	1.5188	1.7993	81.1387	291.605	66.8492	264.24	sodium transport ATPase [Verticillium dahliae VdLs.17]|EGY19502.1 sodium transport ATPase [Verticillium dahliae VdLs.17]|PNH29766.1 hypothetical protein BJF96_g6972 [Verticillium dahliae]|PNH51370.1 hypothetical protein VD0003_g5882 [Verticillium dahliae]|PNH64096.1 hypothetical protein VD0002_g4465 [Verticillium dahliae]|PNH70771.1 hypothetical protein VD0001_g6792 [Verticillium dahliae]
VDAG_08035	1.4245	2.0713	2.56801	8.64612	1.76755	8.46856	brefeldin A resistance protein [Verticillium dahliae VdLs.17]|EGY16871.1 brefeldin A resistance protein [Verticillium dahliae VdLs.17]|PNH27899.1 hypothetical protein BJF96_g8809 [Verticillium dahliae]|PNH53477.1 hypothetical protein VD0003_g3926 [Verticillium dahliae]|PNH67334.1 hypothetical protein VD0002_g2344 [Verticillium dahliae]
VDAG_06988	2.6199	1.7812	16.0239	124.778	27.5116	109.334	UBA domain-containing protein Ucp14 [Verticillium dahliae VdLs.17]|EGY15824.1 UBA domain-containing protein Ucp14 [Verticillium dahliae VdLs.17]|PNH36521.1 hypothetical protein BJF96_g380 [Verticillium dahliae]|PNH43610.1 hypothetical protein VD0004_g3914 [Verticillium dahliae]|PNH53021.1 hypothetical protein VD0003_g4364 [Verticillium dahliae]|PNH63693.1 hypothetical protein VD0002_g4742 [Vertic…
VDAG_07589	1.642	2.2913	46.8511	182.85	34.9255	197.051	yneE [Verticillium dahliae VdLs.17]|EGY16425.1 yneE [Verticillium dahliae VdLs.17]|PNH32669.1 hypothetical protein BJF96_g4033 [Verticillium dahliae]|PNH57828.1 hypothetical protein VD0003_g74 [Verticillium dahliae]
VDAG_06663	2.0919	4.0233	0.396867	2.09701	0.0792874	1.56033	integral membrane protein [Verticillium dahliae VdLs.17]|EGY15499.1 integral membrane protein [Verticillium dahliae VdLs.17]|PNH35888.1 hypothetical protein BJF96_g1016 [Verticillium dahliae]|PNH49715.1 hypothetical protein VD0003_g7445 [Verticillium dahliae]
VDAG_09269	3.5074	3.8005	1.03667	14.8422	1.49984	24.5301	NAD(P) transhydrogenase [Verticillium dahliae VdLs.17]|EGY18935.1 NAD(P) transhydrogenase [Verticillium dahliae VdLs.17]|PNH30569.1 hypothetical protein BJF96_g6152 [Verticillium dahliae]|PNH56362.1 hypothetical protein VD0003_g1309 [Verticillium dahliae]|PNH69813.1 hypothetical protein VD0002_g683 [Verticillium dahliae]
VDAG_04688	1.7202	2.1279	0.933514	3.84655	0.665303	3.37651	allantoate permease [Verticillium dahliae VdLs.17]|EGY23250.1 allantoate permease [Verticillium dahliae VdLs.17]|PNH27479.1 hypothetical protein BJF96_g9242 [Verticillium dahliae]|PNH48269.1 hypothetical protein VD0004_g174 [Verticillium dahliae]|PNH51854.1 hypothetical protein VD0003_g5404 [Verticillium dahliae]|PNH63438.1 hypothetical protein VD0002_g4936 [Verticillium dahliae]|PNH71306.1 hypot…
VDAG_03289	2.4815	1.6038	4.77815	33.7848	6.43976	22.3863	peroxisomal membrane protein [Verticillium dahliae VdLs.17]|EGY21849.1 peroxisomal membrane protein [Verticillium dahliae VdLs.17]|PNH28976.1 hypothetical protein BJF96_g7780 [Verticillium dahliae]|PNH43752.1 hypothetical protein VD0004_g3751 [Verticillium dahliae]|PNH57190.1 hypothetical protein VD0003_g617 [Verticillium dahliae]|PNH61209.1 hypothetical protein VD0002_g6559 [Verticillium dahliae…
VDAG_09374	2.0582	1.7965	18.0394	91.9551	14.5071	57.3112	pantothenate transporter liz1 [Verticillium dahliae VdLs.17]|EGY19040.1 pantothenate transporter liz1 [Verticillium dahliae VdLs.17]
VDAG_02935	5.4244	4.374	7.42531	387.892	13.3271	316.035	calcium-transporting ATPase [Verticillium dahliae VdLs.17]|EGY21411.1 calcium-transporting ATPase [Verticillium dahliae VdLs.17]|PNH30391.1 hypothetical protein BJF96_g6441 [Verticillium dahliae]|PNH43430.1 hypothetical protein VD0004_g4047 [Verticillium dahliae]|PNH53567.1 hypothetical protein VD0003_g3884 [Verticillium dahliae]|PNH73661.1 hypothetical protein VD0001_g3877 [Verticillium dahliae]…
VDAG_00635	3.0234	2.9469	5.69757	58.0094	6.68146	59.8199	glucose N-acetyltransferase [Verticillium alfalfae VaMs.102]|EEY14914.1 glucose N-acetyltransferase [Verticillium alfalfae VaMs.102]
VDAG_07591	1.8314	1.7342	1.29689	5.8512	1.77991	6.98529	aquaporin-1 [Verticillium dahliae VdLs.17]|EGY16427.1 aquaporin-1 [Verticillium dahliae VdLs.17]|PNH32670.1 hypothetical protein BJF96_g4032 [Verticillium dahliae]|PNH57825.1 hypothetical protein VD0003_g71 [Verticillium dahliae]|PNH69065.1 hypothetical protein VD0002_g1148 [Verticillium dahliae]
VDAG_10519	4.1936	4.785	0.686093	15.3712	1.24884	40.2084	galactosyl transferase GMA12/MNN10 family protein [Verticillium dahliae VdLs.17]|EGY21537.1 galactosyl transferase GMA12/MNN10 family protein [Verticillium dahliae VdLs.17]
VDAG_08272	1.3947	1.5564	5.03139	17.111	13.8816	45.5914	mitochondrial phosphate carrier protein [Verticillium dahliae VdLs.17]|EGY17108.1 mitochondrial phosphate carrier protein [Verticillium dahliae VdLs.17]|CRK31791.1 hypothetical protein BN1708_005591 [Verticillium longisporum]|CRK09394.1 hypothetical protein BN1723_009070 [Verticillium longisporum]|PNH31208.1 hypothetical protein BJF96_g5603 [Verticillium dahliae]|PNH41579.1 hypothetical protein V…
VDAG_06571	1.9681	1.3811	6.11255	29.6741	10.2381	30.2464	proline-specific permease [Verticillium dahliae VdLs.17]|EGY15081.1 proline-specific permease [Verticillium dahliae VdLs.17]|PNH27502.1 hypothetical protein BJF96_g9147 [Verticillium dahliae]|PNH38999.1 hypothetical protein VD0004_g7872 [Verticillium dahliae]|PNH56704.1 hypothetical protein VD0003_g1021 [Verticillium dahliae]|PNH66727.1 hypothetical protein VD0001_g8074 [Verticillium dahliae]|PNH…
VDAG_10463	1.4697	1.3734	4.25288	15.0222	9.07687	26.7213	low-affinity methionine permease [Verticillium dahliae VdLs.17]|EGY21481.1 low-affinity methionine permease [Verticillium dahliae VdLs.17]|RBQ90574.1 hypothetical protein VDGD_10463 [Verticillium dahliae]|RXG41637.1 hypothetical protein VDGE_10463 [Verticillium dahliae]
VDAG_06764	2.1487	1.1182	5.45322	31.4455	10.3786	25.8267	FDD123 protein [Verticillium dahliae VdLs.17]|EGY15600.1 FDD123 protein [Verticillium dahliae VdLs.17]
VDAG_07454	1.1924	1.4964	10.3262	29.7554	10.7621	34.8994	retinal-specific ATP-binding cassette transporter [Verticillium dahliae VdLs.17]|EGY16290.1 retinal-specific ATP-binding cassette transporter [Verticillium dahliae VdLs.17]|PNH36503.1 hypothetical protein BJF96_g73 [Verticillium dahliae]|PNH49830.1 hypothetical protein VD0003_g7319 [Verticillium dahliae]|PNH61882.1 hypothetical protein VD0002_g6033 [Verticillium dahliae]
VDAG_06566	1.8061	1.1567	5.86088	25.9763	9.1079	23.584	peroxin 26 [Verticillium dahliae VdLs.17]|EGY15076.1 peroxin 26 [Verticillium dahliae VdLs.17]|PNH27539.1 hypothetical protein BJF96_g9152 [Verticillium dahliae]|PNH56735.1 hypothetical protein VD0003_g1052 [Verticillium dahliae]|PNH67563.1 hypothetical protein VD0002_g2174 [Verticillium dahliae]
VDAG_01684	1.3801	2.6161	0.592415	1.86332	0.326304	2.31834	maltose permease MAL31 [Verticillium dahliae VdLs.17]|EGY19668.1 maltose permease MAL31 [Verticillium dahliae VdLs.17]|PNH33033.1 hypothetical protein BJF96_g3680 [Verticillium dahliae]|PNH52377.1 hypothetical protein VD0003_g4917 [Verticillium dahliae]|PNH64844.1 hypothetical protein VD0002_g3953 [Verticillium dahliae]
VDAG_02019	1.9072	2.5845	9.54141	45.9591	8.6514	59.8185	pyridoxamine phosphate oxidase family protein [Verticillium dahliae VdLs.17]|EGY20003.1 pyridoxamine phosphate oxidase family protein [Verticillium dahliae VdLs.17]|PNH30944.1 hypothetical protein BJF96_g5623 [Verticillium dahliae]|PNH49154.1 hypothetical protein VD0003_g7990 [Verticillium dahliae]|PNH58962.1 hypothetical protein VD0002_g8568 [Verticillium dahliae]
VDAG_07432	3.6033	2.9632	8.94426	134.226	16.9336	153.4	mitochondrial 2-oxoglutarate/malate carrier protein [Verticillium dahliae VdLs.17]|EGY16268.1 mitochondrial 2-oxoglutarate/malate carrier protein [Verticillium dahliae VdLs.17]
VDAG_08836	1.0199	1.1485	27.955	71.1327	28.0597	70.9303	PAP2 domain-containing protein [Verticillium dahliae VdLs.17]|EGY18502.1 PAP2 domain-containing protein [Verticillium dahliae VdLs.17]|PNH34823.1 hypothetical protein BJF96_g2328 [Verticillium dahliae]|PNH53217.1 hypothetical protein VD0003_g4163 [Verticillium dahliae]|PNH58698.1 hypothetical protein VD0002_g8831 [Verticillium dahliae]
VDAG_05973	2.4355	2.7394	5.79552	39.0988	8.3262	64.5095	integral membrane protein [Verticillium dahliae VdLs.17]|EGY15119.1 integral membrane protein [Verticillium dahliae VdLs.17]|PNH35793.1 hypothetical protein BJF96_g782 [Verticillium dahliae]|PNH40312.1 hypothetical protein VD0004_g6659 [Verticillium dahliae]|PNH51215.1 hypothetical protein VD0003_g5998 [Verticillium dahliae]|PNH68514.1 hypothetical protein VD0002_g1529 [Verticillium dahliae]|PNH7…
VDAG_04004	-1.3341	-2.4637	6.91451	3.42296	11.0881	2.32167	multidrug resistance protein CDR2 [Verticillium dahliae VdLs.17]|EGY22566.1 multidrug resistance protein CDR2 [Verticillium dahliae VdLs.17]
VDAG_09779	-4.7254	-4.5935	522.07	24.5493	717.903	33.847	cell wall surface anchor signal protein [Verticillium dahliae VdLs.17]|EGY19319.1 cell wall surface anchor signal protein [Verticillium dahliae VdLs.17]|PNH27811.1 hypothetical protein BJF96_g8895 [Verticillium dahliae]|PNH45396.1 hypothetical protein VD0004_g2512 [Verticillium dahliae]|PNH49044.1 hypothetical protein VD0003_g8094 [Verticillium dahliae]|PNH72927.1 hypothetical protein VD0001_g460…
VDAG_10518	-1.448	-2.6924	11.3782	5.29538	8.80696	1.57421	acyl-CoA synthetases /AMP-acid ligases II [Verticillium dahliae VdLs.17]|EGY21536.1 acyl-CoA synthetases /AMP-acid ligases II [Verticillium dahliae VdLs.17]
VDAG_03336	-1.4634	-1.7216	11.5258	5.26094	11.4525	3.99225	excitatory amino acid transporter 2 [Verticillium dahliae VdLs.17]|EGY21896.1 excitatory amino acid transporter 2 [Verticillium dahliae VdLs.17]|PNH28920.1 hypothetical protein BJF96_g7733 [Verticillium dahliae]|PNH41760.1 hypothetical protein VD0004_g5397 [Verticillium dahliae]|PNH48756.1 hypothetical protein VD0003_g8381 [Verticillium dahliae]|PNH60164.1 hypothetical protein VD0002_g7437 [Verti…
VDAG_03949	-1.2642	-1.4934	133.502	70.3097	215.932	89.1402	plasma membrane H+-ATPase [Verticillium nonalfalfae]
VDAG_01145	-1.4677	-1.3235	2.59495	1.18313	2.57115	1.19381	ferric-chelate reductase [Verticillium dahliae VdLs.17]|EGY17463.1 ferric-chelate reductase [Verticillium dahliae VdLs.17]
VDAG_06228	-1.4098	-2.1922	29.3039	13.9964	45.8587	11.5892	integral membrane protein [Verticillium dahliae VdLs.17]|EGY15374.1 integral membrane protein [Verticillium dahliae VdLs.17]|PNH27121.1 hypothetical protein BJF96_g9517 [Verticillium dahliae]|PNH46581.1 hypothetical protein VD0004_g1538 [Verticillium dahliae]|PNH54129.1 hypothetical protein VD0003_g3370 [Verticillium dahliae]|PNH68111.1 hypothetical protein VD0002_g1830 [Verticillium dahliae]|PNH…
VDAG_03930	-1.609	-1.3683	121.723	49.6602	140.839	63.6992	dolichyl-phosphate-mannose-protein mannosyltransferase [Verticillium dahliae VdLs.17]|EGY22492.1 dolichyl-phosphate-mannose-protein mannosyltransferase [Verticillium dahliae VdLs.17]|PNH31657.1 hypothetical protein BJF96_g5036 [Verticillium dahliae]|PNH37258.1 hypothetical protein VD0004_g9521 [Verticillium dahliae]|PNH56624.1 hypothetical protein VD0003_g1161 [Verticillium dahliae]|PNH62242.1 hy…
VDAG_01561	-1.4858	-1.9052	432.156	192.237	411.892	124.689	nitrite reductase [Verticillium dahliae VdLs.17]|EGY17879.1 nitrite reductase [Verticillium dahliae VdLs.17]|PNH33883.1 hypothetical protein BJF96_g2881 [Verticillium dahliae]|PNH40573.1 hypothetical protein VD0004_g6439 [Verticillium dahliae]|PNH51703.1 hypothetical protein VD0003_g5562 [Verticillium dahliae]|PNH61856.1 hypothetical protein VD0002_g6037 [Verticillium dahliae]|PNH71072.1 hypothet…
VDAG_09431	-1.3722	-1.2126	25.8393	12.4741	31.1237	15.8751	fatty acid desaturase [Verticillium dahliae VdLs.17]|EGY19097.1 fatty acid desaturase [Verticillium dahliae VdLs.17]|PNH26669.1 hypothetical protein BJF96_g10034 [Verticillium dahliae]|PNH42777.1 hypothetical protein VD0004_g4578 [Verticillium dahliae]|PNH50412.1 hypothetical protein VD0003_g6757 [Verticillium dahliae]|PNH63025.1 hypothetical protein VD0002_g5201 [Verticillium dahliae]|PNH74639.1…
VDAG_04305	-1.6279	-1.8467	671.981	267.377	405.902	125.376	nitrate transporter [Verticillium dahliae VdLs.17]|EGY22867.1 nitrate transporter [Verticillium dahliae VdLs.17]|PNH34737.1 hypothetical protein BJF96_g2213 [Verticillium dahliae]|PNH47744.1 hypothetical protein VD0004_g602 [Verticillium dahliae]|PNH53282.1 hypothetical protein VD0003_g4121 [Verticillium dahliae]|PNH65148.1 hypothetical protein VD0002_g3787 [Verticillium dahliae]|PNH76975.1 hypot…
VDAG_07042	-1.2375	-1.3769	56.1962	31.0401	106.624	47.6829	polyamine transporter 1 [Verticillium dahliae VdLs.17]|EGY15878.1 polyamine transporter 1 [Verticillium dahliae VdLs.17]|PNH36412.1 hypothetical protein BJF96_g435 [Verticillium dahliae]|PNH51426.1 hypothetical protein VD0003_g5831 [Verticillium dahliae]|PNH68851.1 hypothetical protein VD0002_g1327 [Verticillium dahliae]|RBQ98646.1 hypothetical protein VDGD_07042 [Verticillium dahliae]
VDAG_04089	-1.0599	-1.4346	25.6422	15.5359	36.3454	15.2638	vacuolar transporter chaperone 4 [Verticillium dahliae VdLs.17]|EGY22651.1 vacuolar transporter chaperone 4 [Verticillium dahliae VdLs.17]|PNH34556.1 hypothetical protein BJF96_g1965 [Verticillium dahliae]|PNH41861.1 hypothetical protein VD0004_g5318 [Verticillium dahliae]|PNH56506.1 hypothetical protein VD0003_g1243 [Verticillium dahliae]|PNH69881.1 hypothetical protein VD0002_g626 [Verticillium…
VDAG_02787	-2.1329	-2.3033	44.1048	12.6103	51.0415	11.9897	Crr1p [Verticillium dahliae VdLs.17]|EGY21263.1 Crr1p [Verticillium dahliae VdLs.17]|PNH30357.1 hypothetical protein BJF96_g6306 [Verticillium dahliae]|PNH42990.1 hypothetical protein VD0004_g4405 [Verticillium dahliae]|PNH53073.1 hypothetical protein VD0003_g4308 [Verticillium dahliae]|PNH67168.1 hypothetical protein VD0002_g2449 [Verticillium dahliae]|PNH73206.1 hypothetical protein VD0001_g434…
VDAG_03209	-1.4162	-1.0522	391.671	186.878	646.834	360.749	Alternative oxidase, mitochondrial precursor [Verticillium nonalfalfae]
VDAG_10179	-3.6285	-3.2246	16.2366	1.64874	18.9654	2.3282	chitin synthase [Verticillium dahliae VdLs.17]|EGY20550.1 chitin synthase [Verticillium dahliae VdLs.17]
VDAG_05443	-1.1682	-1.445	59.3035	32.0713	115.172	49.8964	galactose transporter [Verticillium dahliae VdLs.17]|EGY14279.1 galactose transporter [Verticillium dahliae VdLs.17]
VDAG_09644	-1.8613	-2.401	53.3974	18.7035	47.8274	10.8457	arginine permease [Verticillium dahliae VdLs.17]|EGY19442.1 arginine permease [Verticillium dahliae VdLs.17]|PNH29414.1 hypothetical protein BJF96_g7371 [Verticillium dahliae]|PNH42534.1 hypothetical protein VD0003_g9784 [Verticillium dahliae]
VDAG_10165	-1.6495	-1.905	4.44192	1.80564	5.21281	1.56979	drug resistance protein [Verticillium dahliae VdLs.17]|EGY20536.1 drug resistance protein [Verticillium dahliae VdLs.17]|PNH27599.1 hypothetical protein BJF96_g9092 [Verticillium dahliae]|PNH58838.1 hypothetical protein VD0002_g8704 [Verticillium dahliae]
VDAG_00174	-1.5848	-1.3974	23.9639	9.91754	27.2364	11.9761	PX domain-containing protein [Verticillium dahliae VdLs.17]|EGY13492.1 PX domain-containing protein [Verticillium dahliae VdLs.17]|PNH34292.1 hypothetical protein BJF96_g2681 [Verticillium dahliae]|PNH44958.1 hypothetical protein VD0004_g2813 [Verticillium dahliae]|PNH53301.1 hypothetical protein VD0003_g4086 [Verticillium dahliae]|PNH66394.1 hypothetical protein VD0002_g2947 [Verticillium dahlia…
VDAG_00248	-1.7473	-1.6084	205.98	77.6626	230.033	90.0335	C-5 sterol desaturase [Verticillium dahliae VdLs.17]|EGY13566.1 C-5 sterol desaturase [Verticillium dahliae VdLs.17]
VDAG_08088	-2.0425	-3.3973	48.1497	14.9819	76.8633	8.48779	amino acid transporter [Verticillium dahliae VdLs.17]|EGY16924.1 amino acid transporter [Verticillium dahliae VdLs.17]|PNH31255.1 hypothetical protein BJF96_g5422 [Verticillium dahliae]|PNH47342.1 hypothetical protein VD0003_g8838 [Verticillium dahliae]|PNH67215.1 hypothetical protein VD0002_g2421 [Verticillium dahliae]
VDAG_07535	-1.427	-1.1977	1520.28	717.396	1380.03	680.818	ADP,ATP carrier protein [Verticillium dahliae VdLs.17]|EGY16371.1 ADP,ATP carrier protein [Verticillium dahliae VdLs.17]|PNH32746.1 hypothetical protein BJF96_g4084 [Verticillium dahliae]|PNH41800.1 hypothetical protein VD0004_g5371 [Verticillium dahliae]|PNH57768.1 hypothetical protein VD0003_g14 [Verticillium dahliae]|PNH59160.1 hypothetical protein VD0002_g8390 [Verticillium dahliae]|PNH72721.…
VDAG_06616	-1.9841	-1.3372	54.6921	16.8948	46.7074	21.6206	FreB [Verticillium dahliae VdLs.17]|EGY15452.1 FreB [Verticillium dahliae VdLs.17]|PNH36079.1 hypothetical protein BJF96_g1061 [Verticillium dahliae]|PNH42889.1 hypothetical protein VD0004_g4509 [Verticillium dahliae]|PNH54093.1 hypothetical protein VD0003_g3410 [Verticillium dahliae]|PNH67091.1 hypothetical protein VD0002_g2507 [Verticillium dahliae]|PNH73343.1 hypothetical protein VD0001_g4236 …
VDAG_07226	-1.083	-1.1056	49.5204	29.3185	34.8897	19.0276	iron transport multicopper oxidase FET3 [Verticillium dahliae VdLs.17]|EGY16062.1 iron transport multicopper oxidase FET3 [Verticillium dahliae VdLs.17]|PNH30154.1 hypothetical protein BJF96_g6506 [Verticillium dahliae]|PNH57327.1 hypothetical protein VD0003_g482 [Verticillium dahliae]|PNH65757.1 hypothetical protein VD0002_g3348 [Verticillium dahliae]
VDAG_02900	-1.4545	-1.8109	58.5092	27.4554	114.981	37.8933	integral membrane protein [Verticillium dahliae VdLs.17]|EGY21376.1 integral membrane protein [Verticillium dahliae VdLs.17]|PNH56428.1 hypothetical protein VD0003_g1269 [Verticillium dahliae]|PNH75690.1 hypothetical protein VD0001_g1864 [Verticillium dahliae]|RBQ89335.1 hypothetical protein VDGD_02900 [Verticillium dahliae]
VDAG_07705	-1.4864	-1.5327	620.873	278.672	562.504	222.516	mitochondrial phosphate carrier protein [Verticillium alfalfae VaMs.102]|EEY19663.1 mitochondrial phosphate carrier protein [Verticillium alfalfae VaMs.102]
VDAG_02123	-3.4397	-3.3891	18.1221	2.12106	18.5929	2.06343	cellulose synthase catalytic subunit, partial [Verticillium dahliae VdLs.17]|EGY20107.1 cellulose synthase catalytic subunit, partial [Verticillium dahliae VdLs.17]
VDAG_08323	-1.4972	-1.4734	49.2612	22.0672	33.306	14.0252	calcium-binding mitochondrial carrier protein Aralar1 [Verticillium dahliae VdLs.17]|EGY17989.1 calcium-binding mitochondrial carrier protein Aralar1 [Verticillium dahliae VdLs.17]
VDAG_09930	-1.376	-1.1151	41.7941	20.1083	43.1997	23.1074	NADPH oxidase [Verticillium dahliae VdLs.17]|EGY19596.1 NADPH oxidase [Verticillium dahliae VdLs.17]
VDAG_03807	-2.6904	-2.4443	2.03895	0.392764	2.79323	0.578618	siderophore iron transporter mirB [Verticillium dahliae VdLs.17]|EGY22369.1 siderophore iron transporter mirB [Verticillium dahliae VdLs.17]|PNH33709.1 hypothetical protein BJF96_g3095 [Verticillium dahliae]|PNH45687.1 hypothetical protein VD0004_g2221 [Verticillium dahliae]|PNH54761.1 hypothetical protein VD0003_g2781 [Verticillium dahliae]|PNH69408.1 hypothetical protein VD0002_g926 [Verticilli…
VDAG_02722	-1.8372	-1.5765	35.9003	12.8297	49.4541	19.1653	gram-negative bacteria-binding protein [Verticillium dahliae VdLs.17]|EGY21198.1 gram-negative bacteria-binding protein [Verticillium dahliae VdLs.17]|PNH31426.1 hypothetical protein BJF96_g5347 [Verticillium dahliae]|PNH36970.1 hypothetical protein VD0004_g9801 [Verticillium dahliae]|PNH54286.1 hypothetical protein VD0003_g3218 [Verticillium dahliae]|PNH55544.1 hypothetical protein VD0002_g9889 …
VDAG_01579	-1.2759	-1.774	3.85135	1.98422	6.14554	2.10238	glucan 1,3-beta-glucosidase [Verticillium dahliae VdLs.17]|EGY17897.1 glucan 1,3-beta-glucosidase [Verticillium dahliae VdLs.17]|PNH34038.1 hypothetical protein BJF96_g2899 [Verticillium dahliae]|PNH49004.1 hypothetical protein VD0003_g8138 [Verticillium dahliae]|PNH60577.1 hypothetical protein VD0002_g7069 [Verticillium dahliae]
VDAG_03948	-3.0926	-3.0843	1110.05	164.331	1301.48	176.276	plasma membrane ATPase [Verticillium dahliae VdLs.17]|EGY22510.1 plasma membrane ATPase [Verticillium dahliae VdLs.17]
VDAG_05369	-1.0372	-1.4066	32.3452	19.7014	46.0685	20.35	UDP-galactose transporter [Verticillium alfalfae VaMs.102]|EEY23956.1 UDP-galactose transporter [Verticillium alfalfae VaMs.102]

## Sheet: DNA replication
gene ID	log2FoldChange		FPKM mean				description
	2h	6h	M0H2	M3H2	M0H6	M3H6
VDAG_06652	-2.7838	-2.2211	24.8005	4.51882	19.2462	4.72929	DNA polymerase alpha catalytic subunit [Verticillium dahliae VdLs.17]|EGY15488.1 DNA polymerase alpha catalytic subunit [Verticillium dahliae VdLs.17]|PNH35915.1 hypothetical protein BJF96_g1028 [Verticillium dahliae]|PNH45081.1 hypothetical protein VD0003_g9302 [Verticillium dahliae]|PNH58829.1 hypothetical protein VD0002_g8706 [Verticillium dahliae]
VDAG_04045	-2.6772	-1.988	131.297	26.0346	119.541	34.7348	ribonucleoside-diphosphate reductase large chain [Verticillium dahliae VdLs.17]|EGY22607.1 ribonucleoside-diphosphate reductase large chain [Verticillium dahliae VdLs.17]|PNH31749.1 hypothetical protein BJF96_g4919 [Verticillium dahliae]|PNH37703.1 hypothetical protein VD0004_g9089 [Verticillium dahliae]|PNH45845.1 hypothetical protein VD0003_g9120 [Verticillium dahliae]|PNH59145.1 hypothetical p…
VDAG_10359	-2.4735	-3.0411	34.3666	7.71329	44.9834	6.41707	hypothetical protein BJF96_g10119 [Verticillium dahliae]|PNH55386.1 hypothetical protein VD0003_g2216 [Verticillium dahliae]|PNH69239.1 hypothetical protein VD0002_g1034 [Verticillium dahliae]
VDAG_07490	-2.4277	-1.7075	12.4975	2.8988	9.57965	3.35573	hypothetical protein BJF96_g4128 [Verticillium dahliae]
VDAG_00404	-2.4242	-2.2893	14.9336	3.49644	14.7245	3.45279	hypothetical protein D7B24_004700 [Verticillium nonalfalfae]
VDAG_04238	-2.2942	-2.0823	44.7183	11.4388	45.1663	12.2385	hypothetical protein BJF96_g2111 [Verticillium dahliae]|PNH46348.1 hypothetical protein VD0004_g1700 [Verticillium dahliae]|PNH54404.1 hypothetical protein VD0003_g3110 [Verticillium dahliae]|PNH68448.1 hypothetical protein VD0002_g1609 [Verticillium dahliae]|PNH76011.1 hypothetical protein VD0001_g1567 [Verticillium dahliae]|RBQ93695.1 hypothetical protein VDGD_04238 [Verticillium dahliae]|RXG47…
VDAG_07970	-2.0808	-2.3589	33.1664	9.82501	33.8959	7.68419	DNA replication complex GINS protein PSF2 [Verticillium dahliae VdLs.17]|EGY16806.1 DNA replication complex GINS protein PSF2 [Verticillium dahliae VdLs.17]|PNH28276.1 hypothetical protein BJF96_g8341 [Verticillium dahliae]|PNH47287.1 hypothetical protein VD0004_g965 [Verticillium dahliae]|PNH52684.1 hypothetical protein VD0003_g4686 [Verticillium dahliae]|PNH66307.1 hypothetical protein VD0002_g…
VDAG_10017	-2.0371	-1.766	9.66966	2.95671	7.51803	2.5784	hypothetical protein VDAG_10017 [Verticillium dahliae VdLs.17]|EGY20388.1 hypothetical protein VDAG_10017 [Verticillium dahliae VdLs.17]
VDAG_05106	-1.9613	-1.2278	15.1171	4.88531	14.8508	7.46311	hypothetical protein VDAG_05106 [Verticillium dahliae VdLs.17]|EGY23668.1 hypothetical protein VDAG_05106 [Verticillium dahliae VdLs.17]|PNH30012.1 hypothetical protein BJF96_g6703 [Verticillium dahliae]|PNH40325.1 hypothetical protein VD0003_g10105 [Verticillium dahliae]|RXG44493.1 hypothetical protein VDGE_05106 [Verticillium dahliae]
VDAG_01310	-1.951	-1.3366	6.72902	2.17279	4.16117	1.92141	origin recognition complex subunit 2 [Verticillium dahliae VdLs.17]|EGY17628.1 origin recognition complex subunit 2 [Verticillium dahliae VdLs.17]|PNH35558.1 hypothetical protein BJF96_g1324 [Verticillium dahliae]|PNH37506.1 hypothetical protein VD0004_g9288 [Verticillium dahliae]|PNH57628.1 hypothetical protein VD0003_g279 [Verticillium dahliae]|PNH62852.1 hypothetical protein VD0001_g9328 [Vert…
VDAG_04635	-1.9303	-1.0827	12.4222	4.05732	9.89834	5.41528	hypothetical protein BN1723_000336 [Verticillium longisporum]
VDAG_08518	-1.8684	-1.5792	7.61122	2.60935	6.61802	2.61474	hypothetical protein BJF96_g7163 [Verticillium dahliae]|PNH52577.1 hypothetical protein VD0003_g4743 [Verticillium dahliae]|PNH59774.1 hypothetical protein VD0002_g7795 [Verticillium dahliae]
VDAG_04096	-1.8651	-1.4834	23.1703	7.97082	23.1697	9.55583	hypothetical protein VDGE_30248 [Verticillium dahliae]
VDAG_09546	-1.8319	-2.0143	16.9449	5.9277	18.9009	5.51569	cell division control protein [Verticillium dahliae VdLs.17]|EGY19212.1 cell division control protein [Verticillium dahliae VdLs.17]|PNH28462.1 hypothetical protein BJF96_g8254 [Verticillium dahliae]|PNH57475.1 hypothetical protein VD0003_g299 [Verticillium dahliae]|PNH70749.1 hypothetical protein VD0002_g71 [Verticillium dahliae]
VDAG_04398	-1.6796	-1.2502	13.6841	5.36574	10.5513	5.1463	AAA ATPase [Verticillium nonalfalfae]
VDAG_04932	-1.6272	-1.6059	9.05318	3.65719	9.05961	3.45984	Swi3 domain-containing protein [Verticillium dahliae VdLs.17]|EGY23494.1 Swi3 domain-containing protein [Verticillium dahliae VdLs.17]|PNH27209.1 hypothetical protein BJF96_g9451 [Verticillium dahliae]|PNH44246.1 hypothetical protein VD0003_g9467 [Verticillium dahliae]|PNH58522.1 hypothetical protein VD0002_g9010 [Verticillium dahliae]|RBQ74772.1 hypothetical protein VDGD_04932 [Verticillium dahl…
VDAG_06518	-1.599	-1.259	7.82265	3.20976	7.70726	3.71869	DNA topoisomerase [Verticillium dahliae VdLs.17]|EGY15028.1 DNA topoisomerase [Verticillium dahliae VdLs.17]
VDAG_08342	-1.5009	-1.3332	15.9916	7.07426	16.0812	7.3427	DNA polymerase delta catalytic subunit [Verticillium dahliae VdLs.17]|EGY18008.1 DNA polymerase delta catalytic subunit [Verticillium dahliae VdLs.17]|PNH30767.1 hypothetical protein BJF96_g5911 [Verticillium dahliae]|PNH41483.1 hypothetical protein VD0004_g5651 [Verticillium dahliae]|PNH52040.1 hypothetical protein VD0003_g5255 [Verticillium dahliae]|PNH60329.1 hypothetical protein VD0002_g7308 …
VDAG_01493	-1.407	-1.1274	38.4339	18.092	35.7821	18.9546	MCM DNA helicase complex subunit [Verticillium nonalfalfae]
VDAG_08650	-1.1802	-1.0061	39.2272	21.7115	34.7452	19.596	replication factor-A protein [Verticillium dahliae VdLs.17]|EGY18316.1 replication factor-A protein [Verticillium dahliae VdLs.17]|PNH27386.1 hypothetical protein BJF96_g9278 [Verticillium dahliae]|PNH51410.1 hypothetical protein VD0003_g5848 [Verticillium dahliae]|PNH57957.1 hypothetical protein VD0002_g9565 [Verticillium dahliae]
VDAG_10044	-1.1649	-1.2502	6.32543	3.49575	6.08091	2.95741	DNA replication licensing factor mcm10 [Verticillium dahliae VdLs.17]|EGY20415.1 DNA replication licensing factor mcm10 [Verticillium dahliae VdLs.17]
VDAG_01327	-1.0362	-1.1122	15.9658	9.81206	20.8996	11.1242	anaphase-promoting complex subunit cut9 [Verticillium alfalfae VaMs.102]|EEY17995.1 anaphase-promoting complex subunit cut9 [Verticillium alfalfae VaMs.102]
VDAG_05720	1.497	2.0594	5.59067	19.797	4.86118	23.2368	hypothetical protein VDGE_05720 [Verticillium dahliae]
VDAG_10029	1.5478	1.7612	4.456	16.0128	5.92598	22.8906	hypothetical protein BN1708_002300 [Verticillium longisporum]

## Sheet: cell cycle
gene ID	log2FoldChange		FPKM mean				description
	2h	6h	M0H2	M3H2	M0H6	M3H6
VDAG_03156	-3.8766	-3.3028	29.3728	2.5137	30.4098	3.58234	hypothetical protein BN1723_015998 [Verticillium longisporum]
VDAG_01046	-3.2732	-3.3537	27.2409	3.53973	26.8027	3.08418	hypothetical protein VDAG_01046 [Verticillium dahliae VdLs.17]|EGY17364.1 hypothetical protein VDAG_01046 [Verticillium dahliae VdLs.17]|PNH32396.1 hypothetical protein BJF96_g4387 [Verticillium dahliae]|PNH52885.1 hypothetical protein VD0003_g4484 [Verticillium dahliae]|PNH65404.1 hypothetical protein VD0002_g3583 [Verticillium dahliae]
VDAG_06518	-1.599	-1.259	7.82265	3.20976	7.70726	3.71869	DNA topoisomerase [Verticillium dahliae VdLs.17]|EGY15028.1 DNA topoisomerase [Verticillium dahliae VdLs.17]
VDAG_01807	-1.2192	-1.2777	31.4748	16.9952	37.5764	17.7764	serine/threonine-protein kinase DBF20 [Verticillium alfalfae VaMs.102]|EEY15633.1 serine/threonine-protein kinase DBF20 [Verticillium alfalfae VaMs.102]
VDAG_00647	-2.4838	-2.6251	24.574	5.45166	24.8737	4.75504	hypothetical protein BJF96_g3460 [Verticillium dahliae]|PNH55232.1 hypothetical protein VD0003_g2383 [Verticillium dahliae]|PNH58011.1 hypothetical protein VD0002_g9514 [Verticillium dahliae]|RXG49952.1 hypothetical protein VDGE_00647 [Verticillium dahliae]
VDAG_08702	-1.6029	-1.8732	71.2791	29.443	82.4103	26.1052	double-strand-break repair protein rad21 [Verticillium dahliae VdLs.17]|EGY18368.1 double-strand-break repair protein rad21 [Verticillium dahliae VdLs.17]|PNH31855.1 hypothetical protein BJF96_g4870 [Verticillium dahliae]|PNH37723.1 hypothetical protein VD0004_g9073 [Verticillium dahliae]|PNH43881.1 hypothetical protein VD0003_g9541 [Verticillium dahliae]|PNH61040.1 hypothetical protein VD0002_g6…
VDAG_02495	-1.1086	-1.3726	16.2864	9.54819	19.1869	8.63528	hypothetical protein VDAG_02495 [Verticillium dahliae VdLs.17]|EGY20971.1 hypothetical protein VDAG_02495 [Verticillium dahliae VdLs.17]|PNH27980.1 hypothetical protein BJF96_g8758 [Verticillium dahliae]|PNH41984.1 hypothetical protein VD0004_g5247 [Verticillium dahliae]|PNH52004.1 hypothetical protein VD0003_g5302 [Verticillium dahliae]|PNH70444.1 hypothetical protein VD0002_g271 [Verticillium d…
VDAG_09468	-4.2573	-3.7123	13.1641	0.856527	11.7239	1.04545	hypothetical protein VDGD_09468 [Verticillium dahliae]
VDAG_00648	-2.803	-2.6056	26.0052	4.68707	26.3201	4.95653	hypothetical protein VDGD_00648 [Verticillium dahliae]
VDAG_08677	-1.9051	-1.9902	13.6459	4.5798	15.1142	4.38984	kinetochore protein mis13 [Verticillium dahliae VdLs.17]|EGY18343.1 kinetochore protein mis13 [Verticillium dahliae VdLs.17]
VDAG_05775	-1.64	-2.2036	5.7398	2.3067	5.90808	1.47364	hypothetical protein BJF96_g1793 [Verticillium dahliae]|PNH53674.1 hypothetical protein VD0003_g3754 [Verticillium dahliae]|PNH66206.1 hypothetical protein VD0002_g3077 [Verticillium dahliae]
VDAG_03056	-2.2617	-2.4328	16.7071	4.33689	20.4757	4.47534	checkpoint serine/threonine-protein kinase BUB1 [Verticillium dahliae VdLs.17]|EGY21616.1 checkpoint serine/threonine-protein kinase BUB1 [Verticillium dahliae VdLs.17]
VDAG_06558	-1.8897	-1.6883	33.532	11.3501	29.2898	10.5735	chromosome segregation protein sudA [Verticillium dahliae VdLs.17]|EGY15068.1 chromosome segregation protein sudA [Verticillium dahliae VdLs.17]|PNH27536.1 hypothetical protein BJF96_g9159 [Verticillium dahliae]|PNH45828.1 hypothetical protein VD0004_g2168 [Verticillium dahliae]|PNH56738.1 hypothetical protein VD0003_g1055 [Verticillium dahliae]|PNH67556.1 hypothetical protein VD0002_g2167 [Verti…
VDAG_06322	-3.1489	-2.8046	20.1559	2.85912	23.8742	3.96031	condensin subunit Cnd3 [Verticillium dahliae VdLs.17]|EGY14832.1 condensin subunit Cnd3 [Verticillium dahliae VdLs.17]
VDAG_01721	-3.7978	-3.7178	15.4627	1.40177	16.3952	1.47044	Serine/threonine-protein kinase Nek2 [Verticillium nonalfalfae]
VDAG_09839	-1.1953	-1.1475	15.7995	8.50024	13.9011	7.32998	hypothetical protein VD0003_g5871 [Verticillium dahliae]|PNH64094.1 hypothetical protein VD0002_g4463 [Verticillium dahliae]|PNH70756.1 hypothetical protein VD0001_g6779 [Verticillium dahliae]
VDAG_07515	-1.7674	-1.7003	22.4583	8.18497	20.9836	7.68167	cupin domain-containing protein [Verticillium dahliae VdLs.17]|EGY16351.1 cupin domain-containing protein [Verticillium dahliae VdLs.17]|PNH32719.1 hypothetical protein BJF96_g4102 [Verticillium dahliae]|PNH57798.1 hypothetical protein VD0003_g44 [Verticillium dahliae]|PNH63705.1 hypothetical protein VD0002_g4711 [Verticillium dahliae]
VDAG_06489	-3.1163	-2.6608	29.2505	4.23869	35.9713	6.62274	serine/threonine-protein kinase [Verticillium dahliae VdLs.17]|EGY14999.1 serine/threonine-protein kinase [Verticillium dahliae VdLs.17]|CRK34743.1 hypothetical protein BN1708_006479 [Verticillium longisporum]|PNH32220.1 hypothetical protein BJF96_g4436 [Verticillium dahliae]|PNH37817.1 hypothetical protein VD0004_g8972 [Verticillium dahliae]|PNH57130.1 hypothetical protein VD0003_g684 [Verticill…
VDAG_04141	-1.5894	-1.4844	21.6051	9.02049	26.3804	10.7988	condensin complex component cnd2 [Verticillium dahliae VdLs.17]|EGY22703.1 condensin complex component cnd2 [Verticillium dahliae VdLs.17]|PNH34787.1 hypothetical protein BJF96_g2017 [Verticillium dahliae]|PNH55673.1 hypothetical protein VD0003_g1993 [Verticillium dahliae]
VDAG_07917	-1.9372	-1.7787	7.97607	2.6316	7.69089	2.52214	kinetochore protein nuf2 [Verticillium dahliae VdLs.17]|EGY16753.1 kinetochore protein nuf2 [Verticillium dahliae VdLs.17]
VDAG_01327	-1.0362	-1.1122	15.9658	9.81206	20.8996	11.1242	anaphase-promoting complex subunit cut9 [Verticillium alfalfae VaMs.102]|EEY17995.1 anaphase-promoting complex subunit cut9 [Verticillium alfalfae VaMs.102]
VDAG_00691	-1.1696	-1.3788	36.4536	20.1751	46.809	21.2825	hypothetical protein VDAG_00691, partial [Verticillium dahliae VdLs.17]|EGY14009.1 hypothetical protein VDAG_00691, partial [Verticillium dahliae VdLs.17]
VDAG_08659	-1.1269	-1.2475	10.1705	5.82281	10.7129	5.24926	spindle pole body component alp6 [Verticillium dahliae VdLs.17]|EGY18325.1 spindle pole body component alp6 [Verticillium dahliae VdLs.17]|PNH27377.1 hypothetical protein BJF96_g9288 [Verticillium dahliae]|PNH51398.1 hypothetical protein VD0003_g5836 [Verticillium dahliae]|PNH59692.1 hypothetical protein VD0002_g7866 [Verticillium dahliae]
VDAG_07687	-3.5175	-3.3215	14.9363	1.62953	13.459	1.57578	leucine-rich repeat-containing protein [Verticillium dahliae VdLs.17]|EGY16523.1 leucine-rich repeat-containing protein [Verticillium dahliae VdLs.17]|PNH32739.1 hypothetical protein BJF96_g3941 [Verticillium dahliae]|PNH57258.1 hypothetical protein VD0003_g551 [Verticillium dahliae]|PNH70032.1 hypothetical protein VD0002_g543 [Verticillium dahliae]
VDAG_07490	-2.4277	-1.7075	12.4975	2.8988	9.57965	3.35573	hypothetical protein BJF96_g4128 [Verticillium dahliae]
VDAG_09546	-1.8319	-2.0143	16.9449	5.9277	18.9009	5.51569	cell division control protein [Verticillium dahliae VdLs.17]|EGY19212.1 cell division control protein [Verticillium dahliae VdLs.17]|PNH28462.1 hypothetical protein BJF96_g8254 [Verticillium dahliae]|PNH57475.1 hypothetical protein VD0003_g299 [Verticillium dahliae]|PNH70749.1 hypothetical protein VD0002_g71 [Verticillium dahliae]
VDAG_08650	-1.1802	-1.0061	39.2272	21.7115	34.7452	19.596	replication factor-A protein [Verticillium dahliae VdLs.17]|EGY18316.1 replication factor-A protein [Verticillium dahliae VdLs.17]|PNH27386.1 hypothetical protein BJF96_g9278 [Verticillium dahliae]|PNH51410.1 hypothetical protein VD0003_g5848 [Verticillium dahliae]|PNH57957.1 hypothetical protein VD0002_g9565 [Verticillium dahliae]
VDAG_09723	-1.4778	-1.6508	34.0386	15.29	38.0819	14.3121	histone-lysine N-methyltransferase SET9 [Verticillium dahliae VdLs.17]|EGY19263.1 histone-lysine N-methyltransferase SET9 [Verticillium dahliae VdLs.17]|PNH26773.1 hypothetical protein BJF96_g9917 [Verticillium dahliae]|PNH46214.1 hypothetical protein VD0004_g1896 [Verticillium dahliae]|PNH56665.1 hypothetical protein VD0003_g1090 [Verticillium dahliae]|PNH70631.1 hypothetical protein VD0002_g122…
VDAG_08658	-1.135	-1.0527	36.1262	20.4669	32.7523	18.4274	hypothetical protein VDGD_08658 [Verticillium dahliae]
VDAG_08518	-1.8684	-1.5792	7.61122	2.60935	6.61802	2.61474	hypothetical protein BJF96_g7163 [Verticillium dahliae]|PNH52577.1 hypothetical protein VD0003_g4743 [Verticillium dahliae]|PNH59774.1 hypothetical protein VD0002_g7795 [Verticillium dahliae]
VDAG_04398	-1.6796	-1.2502	13.6841	5.36574	10.5513	5.1463	AAA ATPase [Verticillium nonalfalfae]
VDAG_02011	-2.9971	-2.8972	36.7639	5.80747	50.8241	7.90415	Rho GTPase [Verticillium nonalfalfae]
VDAG_10359	-2.4735	-3.0411	34.3666	7.71329	44.9834	6.41707	hypothetical protein BJF96_g10119 [Verticillium dahliae]|PNH55386.1 hypothetical protein VD0003_g2216 [Verticillium dahliae]|PNH69239.1 hypothetical protein VD0002_g1034 [Verticillium dahliae]
VDAG_04096	-1.8651	-1.4834	23.1703	7.97082	23.1697	9.55583	hypothetical protein VDGE_30248 [Verticillium dahliae]
VDAG_05106	-1.9613	-1.2278	15.1171	4.88531	14.8508	7.46311	hypothetical protein VDAG_05106 [Verticillium dahliae VdLs.17]|EGY23668.1 hypothetical protein VDAG_05106 [Verticillium dahliae VdLs.17]|PNH30012.1 hypothetical protein BJF96_g6703 [Verticillium dahliae]|PNH40325.1 hypothetical protein VD0003_g10105 [Verticillium dahliae]|RXG44493.1 hypothetical protein VDGE_05106 [Verticillium dahliae]
VDAG_00404	-2.4242	-2.2893	14.9336	3.49644	14.7245	3.45279	hypothetical protein D7B24_004700 [Verticillium nonalfalfae]
VDAG_05128	-1.5032	-1.3708	6.67458	2.9367	6.2016	2.78389	hypothetical protein BJF96_g6680 [Verticillium dahliae]|PNH50233.1 hypothetical protein VD0003_g6946 [Verticillium dahliae]
VDAG_00038	-2.1642	-1.6538	12.0907	3.38633	11.8307	4.36651	hypothetical protein VDAG_00038 [Verticillium dahliae VdLs.17]|EGY13356.1 hypothetical protein VDAG_00038 [Verticillium dahliae VdLs.17]|PNH29642.1 hypothetical protein BJF96_g7038 [Verticillium dahliae]|PNH37616.1 hypothetical protein VD0004_g9178 [Verticillium dahliae]|PNH70673.1 hypothetical protein VD0001_g6805 [Verticillium dahliae]
VDAG_06550	-3.4967	-3.5065	40.1838	4.44791	49.8573	5.06617	INT1 protein [Verticillium dahliae VdLs.17]|EGY15060.1 INT1 protein [Verticillium dahliae VdLs.17]
VDAG_06652	-2.7838	-2.2211	24.8005	4.51882	19.2462	4.72929	DNA polymerase alpha catalytic subunit [Verticillium dahliae VdLs.17]|EGY15488.1 DNA polymerase alpha catalytic subunit [Verticillium dahliae VdLs.17]|PNH35915.1 hypothetical protein BJF96_g1028 [Verticillium dahliae]|PNH45081.1 hypothetical protein VD0003_g9302 [Verticillium dahliae]|PNH58829.1 hypothetical protein VD0002_g8706 [Verticillium dahliae]
VDAG_01559	-1.7635	-1.9791	3.91082	1.45176	4.15389	1.22475	ATP-dependent DNA helicase srs2 [Verticillium dahliae VdLs.17]|EGY17877.1 ATP-dependent DNA helicase srs2 [Verticillium dahliae VdLs.17]
VDAG_09545	-2.5275	-2.4539	31.3812	6.77692	33.9751	7.23902	condensin [Verticillium dahliae VdLs.17]|EGY19211.1 condensin [Verticillium dahliae VdLs.17]|PNH28461.1 hypothetical protein BJF96_g8255 [Verticillium dahliae]|PNH70752.1 hypothetical protein VD0002_g74 [Verticillium dahliae]|PNH75289.1 hypothetical protein VD0001_g2266 [Verticillium dahliae]
VDAG_01471	-1.163	-1.3292	43.065	24.3606	36.6878	17.1086	NAP family protein [Verticillium dahliae VdLs.17]|EGY17789.1 NAP family protein [Verticillium dahliae VdLs.17]|PNH35325.1 hypothetical protein BJF96_g1478 [Verticillium dahliae]|PNH38646.1 hypothetical protein VD0004_g8190 [Verticillium dahliae]|PNH50753.1 hypothetical protein VD0003_g6452 [Verticillium dahliae]|PNH68062.1 hypothetical protein VD0002_g1871 [Verticillium dahliae]|PNH74417.1 hypoth…
VDAG_01927	-1.1924	-1.2465	8.09425	4.43437	7.75101	3.88762	Set1 complex component ash2 [Verticillium dahliae VdLs.17]|EGY19911.1 Set1 complex component ash2 [Verticillium dahliae VdLs.17]|PNH28830.1 hypothetical protein BJF96_g7901 [Verticillium dahliae]|PNH45253.1 hypothetical protein VD0003_g9263 [Verticillium dahliae]|PNH58993.1 hypothetical protein VD0002_g8548 [Verticillium dahliae]
VDAG_02481	-1.1804	-1.0724	6.41748	3.5588	8.81244	4.84341	hypothetical protein BJF96_g8743 [Verticillium dahliae]|PNH41965.1 hypothetical protein VD0004_g5228 [Verticillium dahliae]|PNH51997.1 hypothetical protein VD0003_g5295 [Verticillium dahliae]|PNH70411.1 hypothetical protein VD0002_g238 [Verticillium dahliae]|PNH71321.1 hypothetical protein VD0001_g6213 [Verticillium dahliae]|RXG44708.1 hypothetical protein VDGE_02481 [Verticillium dahliae]
VDAG_03023	-1.0598	-1.3148	27.4986	16.5056	26.9885	12.5564	histone deacetylase phd1 [Verticillium dahliae VdLs.17]|EGY21583.1 histone deacetylase phd1 [Verticillium dahliae VdLs.17]|PNH29221.1 hypothetical protein BJF96_g7539 [Verticillium dahliae]|PNH47641.1 hypothetical protein VD0004_g672 [Verticillium dahliae]|PNH54166.1 hypothetical protein VD0003_g3320 [Verticillium dahliae]|PNH67619.1 hypothetical protein VD0002_g2157 [Verticillium dahliae]|PNH762…
VDAG_06806	-2.1719	-2.1467	13.976	3.84775	11.1353	2.95751	hypothetical protein VDAG_06806 [Verticillium dahliae VdLs.17]|EGY15642.1 hypothetical protein VDAG_06806 [Verticillium dahliae VdLs.17]
VDAG_08326	-1.2651	-1.1751	7.77306	4.06007	6.35077	3.27285	hypothetical protein VDAG_08326 [Verticillium dahliae VdLs.17]|EGY17992.1 hypothetical protein VDAG_08326 [Verticillium dahliae VdLs.17]
VDAG_00604	-2.9421	-2.7921	55.1217	8.96606	52.5702	8.8588	hypothetical protein BJF96_g3418 [Verticillium dahliae]|PNH52968.1 hypothetical protein VD0003_g4401 [Verticillium dahliae]|PNH68180.1 hypothetical protein VD0002_g1752 [Verticillium dahliae]
VDAG_04238	-2.2942	-2.0823	44.7183	11.4388	45.1663	12.2385	hypothetical protein BJF96_g2111 [Verticillium dahliae]|PNH46348.1 hypothetical protein VD0004_g1700 [Verticillium dahliae]|PNH54404.1 hypothetical protein VD0003_g3110 [Verticillium dahliae]|PNH68448.1 hypothetical protein VD0002_g1609 [Verticillium dahliae]|PNH76011.1 hypothetical protein VD0001_g1567 [Verticillium dahliae]|RBQ93695.1 hypothetical protein VDGD_04238 [Verticillium dahliae]|RXG47…
VDAG_09797	-1.5958	-1.3795	26.0549	10.8431	15.323	6.85959	hypothetical protein VDAG_09797 [Verticillium dahliae VdLs.17]|EGY19337.1 hypothetical protein VDAG_09797 [Verticillium dahliae VdLs.17]|PNH27773.1 hypothetical protein BJF96_g8913 [Verticillium dahliae]|PNH40524.1 hypothetical protein VD0004_g6466 [Verticillium dahliae]|PNH50605.1 hypothetical protein VD0003_g6566 [Verticillium dahliae]|PNH63527.1 hypothetical protein VD0002_g4877 [Verticillium …
VDAG_08636	-1.2902	-1.0882	73.3385	37.5391	58.3803	31.725	hypothetical protein VDGD_08636 [Verticillium dahliae]
VDAG_01493	-1.407	-1.1274	38.4339	18.092	35.7821	18.9546	MCM DNA helicase complex subunit [Verticillium nonalfalfae]
VDAG_09003	-1.4767	-1.4706	26.5033	11.8257	23.3149	9.88163	hypothetical protein BJF96_g137 [Verticillium dahliae]|PNH48909.1 hypothetical protein VD0003_g8230 [Verticillium dahliae]|PNH58014.1 hypothetical protein VD0002_g9510 [Verticillium dahliae]
VDAG_07536	-1.0466	-1.2372	12.8522	7.8389	15.738	7.69109	hypothetical protein BN1723_008404 [Verticillium longisporum]
VDAG_01523	-1.0342	-1.1925	46.1362	28.2006	52.1212	26.2907	hypothetical protein BJF96_g1530 [Verticillium dahliae]|PNH40925.1 hypothetical protein VD0004_g6140 [Verticillium dahliae]|PNH51476.1 hypothetical protein VD0003_g5770 [Verticillium dahliae]|PNH64494.1 hypothetical protein VD0002_g4201 [Verticillium dahliae]|PNH72617.1 hypothetical protein VD0001_g4942 [Verticillium dahliae]|RXG45106.1 hypothetical protein VDGE_01523 [Verticillium dahliae]
VDAG_07626	-1.1683	-1.2213	196.33	109.798	234.006	116.635	histone H2A.Z [Verticillium alfalfae VaMs.102]|EEY19578.1 histone H2A.Z [Verticillium alfalfae VaMs.102]
VDAG_04420	-1.1162	-1.353	27.8911	15.8514	28.0134	12.8946	hypothetical protein BJF96_g4772 [Verticillium dahliae]|PNH48815.1 hypothetical protein VD0003_g8318 [Verticillium dahliae]|PNH60385.1 hypothetical protein VD0002_g7256 [Verticillium dahliae]
VDAG_04575	-1.6751	-1.863	32.2608	12.5638	29.9744	9.50136	hypothetical protein VDGD_04575 [Verticillium dahliae]
VDAG_10489	-2.5905	-2.6815	32.9887	6.82149	33.548	6.03291	hypothetical protein VDAG_10489 [Verticillium dahliae VdLs.17]|EGY21507.1 hypothetical protein VDAG_10489 [Verticillium dahliae VdLs.17]|PNH29854.1 hypothetical protein BJF96_g6984 [Verticillium dahliae]|PNH40408.1 hypothetical protein VD0004_g6576 [Verticillium dahliae]|PNH51326.1 hypothetical protein VD0003_g5909 [Verticillium dahliae]|PNH67377.1 hypothetical protein VD0002_g2317 [Verticillium …
VDAG_06353	-1.2639	-1.0355	27.1011	14.1399	24.3737	13.7498	histone acetyltransferase type B catalytic subunit [Verticillium dahliae VdLs.17]|EGY14863.1 histone acetyltransferase type B catalytic subunit [Verticillium dahliae VdLs.17]|PNH32178.1 hypothetical protein BJF96_g4573 [Verticillium dahliae]|PNH56259.1 hypothetical protein VD0003_g1423 [Verticillium dahliae]|PNH67403.1 hypothetical protein VD0002_g2278 [Verticillium dahliae]
VDAG_01814	-1.5622	-1.402	6.05003	2.53734	6.39797	2.80784	hypothetical protein VDAG_01814 [Verticillium dahliae VdLs.17]|EGY19798.1 hypothetical protein VDAG_01814 [Verticillium dahliae VdLs.17]|PNH32937.1 hypothetical protein BJF96_g3812 [Verticillium dahliae]|PNH45477.1 hypothetical protein VD0004_g2404 [Verticillium dahliae]|PNH54913.1 hypothetical protein VD0003_g2616 [Verticillium dahliae]|PNH63333.1 hypothetical protein VD0002_g4999 [Verticillium …
VDAG_01346	-1.5163	-1.3147	35.9028	15.4387	22.8183	11.1101	transcription-associated protein [Verticillium dahliae VdLs.17]|EGY17664.1 transcription-associated protein [Verticillium dahliae VdLs.17]
VDAG_01319	-1.1208	-1.3309	13.4011	7.66345	16.3514	7.53924	hypothetical protein VDAG_01319 [Verticillium dahliae VdLs.17]|EGY17637.1 hypothetical protein VDAG_01319 [Verticillium dahliae VdLs.17]|PNH35305.1 hypothetical protein BJF96_g1332 [Verticillium dahliae]|PNH52225.1 hypothetical protein VD0003_g5059 [Verticillium dahliae]|PNH59685.1 hypothetical protein VD0002_g7873 [Verticillium dahliae]
VDAG_10415	-1.4287	-1.1628	23.6884	11.0664	20.323	10.4237	DNA repair and recombination protein pif1 [Verticillium dahliae VdLs.17]|EGY20786.1 DNA repair and recombination protein pif1 [Verticillium dahliae VdLs.17]
VDAG_06605	-1.8909	-1.9458	37.6915	12.8617	45.954	13.7446	hypothetical protein VDGE_30093 [Verticillium dahliae]
VDAG_08008	-2.4945	-1.6858	7.28684	1.59782	9.82383	3.45621	hypothetical protein VDAG_08008 [Verticillium dahliae VdLs.17]|EGY16844.1 hypothetical protein VDAG_08008 [Verticillium dahliae VdLs.17]
VDAG_08336	-2.1595	-1.3845	36.7336	10.3343	44.4512	19.9379	hypothetical protein VDAG_08336 [Verticillium dahliae VdLs.17]|EGY18002.1 hypothetical protein VDAG_08336 [Verticillium dahliae VdLs.17]|PNH30649.1 hypothetical protein BJF96_g5905 [Verticillium dahliae]|PNH41468.1 hypothetical protein VD0004_g5636 [Verticillium dahliae]|PNH52032.1 hypothetical protein VD0003_g5247 [Verticillium dahliae]|PNH60459.1 hypothetical protein VD0002_g7172 [Verticillium …
VDAG_01310	-1.951	-1.3366	6.72902	2.17279	4.16117	1.92141	origin recognition complex subunit 2 [Verticillium dahliae VdLs.17]|EGY17628.1 origin recognition complex subunit 2 [Verticillium dahliae VdLs.17]|PNH35558.1 hypothetical protein BJF96_g1324 [Verticillium dahliae]|PNH37506.1 hypothetical protein VD0004_g9288 [Verticillium dahliae]|PNH57628.1 hypothetical protein VD0003_g279 [Verticillium dahliae]|PNH62852.1 hypothetical protein VD0001_g9328 [Vert…
VDAG_09953	-1.1863	-1.4133	51.0204	27.6524	48.3139	21.3349	hypothetical protein VDAG_09953 [Verticillium dahliae VdLs.17]|EGY19619.1 hypothetical protein VDAG_09953 [Verticillium dahliae VdLs.17]
VDAG_07970	-2.0808	-2.3589	33.1664	9.82501	33.8959	7.68419	DNA replication complex GINS protein PSF2 [Verticillium dahliae VdLs.17]|EGY16806.1 DNA replication complex GINS protein PSF2 [Verticillium dahliae VdLs.17]|PNH28276.1 hypothetical protein BJF96_g8341 [Verticillium dahliae]|PNH47287.1 hypothetical protein VD0004_g965 [Verticillium dahliae]|PNH52684.1 hypothetical protein VD0003_g4686 [Verticillium dahliae]|PNH66307.1 hypothetical protein VD0002_g…
VDAG_05527	-1.3499	-1.3829	26.5165	12.9665	21.5928	9.5648	hypothetical protein BJF96_g2773 [Verticillium dahliae]|PNH37728.1 hypothetical protein VD0004_g9062 [Verticillium dahliae]|PNH42375.1 hypothetical protein VD0003_g9814 [Verticillium dahliae]|PNH58004.1 hypothetical protein VD0002_g9521 [Verticillium dahliae]|PNH63729.1 hypothetical protein VD0001_g9064 [Verticillium dahliae]|RXG45852.1 hypothetical protein VDGE_05527 [Verticillium dahliae]
VDAG_05897	-1.3878	-1.3905	26.8561	12.8391	22.6483	10.0266	hypothetical protein BJF96_g1670 [Verticillium dahliae]|PNH56532.1 hypothetical protein VD0003_g1163 [Verticillium dahliae]|PNH66436.1 hypothetical protein VD0002_g2926 [Verticillium dahliae]
VDAG_01974	-1.4517	-1.0792	25.998	11.7996	15.9513	8.908	ribosomal RNA-processing protein [Verticillium dahliae VdLs.17]|EGY19958.1 ribosomal RNA-processing protein [Verticillium dahliae VdLs.17]
VDAG_03850	-1.1486	-1.3442	25.8607	14.5825	30.6321	13.9432	hypothetical protein D7B24_001634 [Verticillium nonalfalfae]
VDAG_03181	1.4714	1.1486	26.5108	91.5553	51.1096	131.877	hypothetical protein BN1708_005660 [Verticillium longisporum]
VDAG_07987	1.8774	1.6844	0.731284	3.44225	0.849319	3.17481	hypothetical protein BJF96_g8856 [Verticillium dahliae]|PNH47282.1 hypothetical protein VD0004_g960 [Verticillium dahliae]|PNH55966.1 hypothetical protein VD0003_g1707 [Verticillium dahliae]|PNH66623.1 hypothetical protein VD0002_g2786 [Verticillium dahliae]|PNH76713.1 hypothetical protein VD0001_g886 [Verticillium dahliae]|RXG48831.1 hypothetical protein VDGE_07987 [Verticillium dahliae]

## Sheet: hydrolase activity
gene ID	log2FoldChange		FPKM mean				description
	2h	6h	M0H2	M3H2	M0H6	M3H6
VDAG_01866	1.0469	1.2915	2.27933	5.91954	2.07309	5.72158	xylosidase/arabinosidase [Verticillium dahliae VdLs.17]|EGY19850.1 xylosidase/arabinosidase [Verticillium dahliae VdLs.17]
VDAG_03906	1.1376	1.5997	5.0591	13.8073	4.50388	15.8685	beta-galactosidase [Verticillium dahliae VdLs.17]|EGY22468.1 beta-galactosidase [Verticillium dahliae VdLs.17]|PNH31801.1 hypothetical protein BJF96_g5060 [Verticillium dahliae]|PNH68342.1 hypothetical protein VD0002_g1667 [Verticillium dahliae]|RBQ87010.1 hypothetical protein VDGD_03906 [Verticillium dahliae]
VDAG_10495	1.1977	1.4255	3.92261	11.1046	4.31395	13.3009	hypothetical protein VDGD_10495 [Verticillium dahliae]
VDAG_05974	1.2713	1.3634	7.19029	21.5351	8.94841	26.7021	hypothetical protein BJF96_g781 [Verticillium dahliae]|PNH40315.1 hypothetical protein VD0004_g6662 [Verticillium dahliae]|PNH51216.1 hypothetical protein VD0003_g5999 [Verticillium dahliae]|PNH68515.1 hypothetical protein VD0002_g1530 [Verticillium dahliae]|RXG46549.1 hypothetical protein VDGE_05974 [Verticillium dahliae]
VDAG_03158	1.2931	1.3625	2.36838	7.31471	2.72526	8.09933	endoglucanase [Verticillium dahliae VdLs.17]|EGY21718.1 endoglucanase [Verticillium dahliae VdLs.17]|PNH28201.1 hypothetical protein BJF96_g8513 [Verticillium dahliae]|PNH40369.1 hypothetical protein VD0004_g6612 [Verticillium dahliae]|PNH50820.1 hypothetical protein VD0003_g6379 [Verticillium dahliae]|PNH68639.1 hypothetical protein VD0001_g7432 [Verticillium dahliae]|RXG45550.1 hypothetical pro…
VDAG_06102	1.4226	2.7068	1.90204	6.42809	1.09748	8.32871	G/U mismatch-specific uracil DNA glycosylase [Verticillium dahliae VdLs.17]|EGY15248.1 G/U mismatch-specific uracil DNA glycosylase [Verticillium dahliae VdLs.17]|PNH36043.1 hypothetical protein BJF96_g657 [Verticillium dahliae]|PNH45794.1 hypothetical protein VD0003_g9142 [Verticillium dahliae]|PNH58547.1 hypothetical protein VD0002_g8979 [Verticillium dahliae]|PNH70559.1 hypothetical protein VD…
VDAG_04298	1.469	1.2102	7.65084	25.9858	11.7756	31.6722	hypothetical protein BJF96_g2169 [Verticillium dahliae]|PNH65136.1 hypothetical protein VD0002_g3775 [Verticillium dahliae]
VDAG_01169	1.4785	1.4107	0.96777	3.40232	1.36978	4.23748	hypothetical protein BJF96_g1182 [Verticillium dahliae]
VDAG_02640	1.4921	2.9557	2.40466	8.19732	2.71501	24.2818	hypothetical protein D7B24_006093 [Verticillium nonalfalfae]
VDAG_00303	1.5537	2.5134	0.889617	3.25939	0.539075	3.5648	DNA recombination protein [Verticillium dahliae VdLs.17]|EGY13621.1 DNA recombination protein [Verticillium dahliae VdLs.17]|PNH34314.1 hypothetical protein BJF96_g2554 [Verticillium dahliae]|PNH42096.1 hypothetical protein VD0004_g5138 [Verticillium dahliae]|PNH55343.1 hypothetical protein VD0003_g2252 [Verticillium dahliae]|PNH61194.1 hypothetical protein VD0002_g6575 [Verticillium dahliae]|PNH…
VDAG_01282	1.6703	1.6376	1.29135	5.22775	2.06203	7.43869	hypothetical protein VDGE_01282 [Verticillium dahliae]
VDAG_04022	1.8266	1.7191	0.987409	4.33566	1.36407	5.18307	endoglucanase-6B [Verticillium dahliae VdLs.17]|EGY22584.1 endoglucanase-6B [Verticillium dahliae VdLs.17]|PNH31627.1 hypothetical protein BJF96_g4943 [Verticillium dahliae]|PNH53848.1 hypothetical protein VD0003_g3578 [Verticillium dahliae]|PNH64039.1 hypothetical protein VD0002_g4491 [Verticillium dahliae]|RXG46020.1 hypothetical protein VDGE_04022 [Verticillium dahliae]
VDAG_06333	1.8413	1.4218	3.14747	13.8861	3.89881	12.1472	beta-glucosidase A [Verticillium dahliae VdLs.17]|EGY14843.1 beta-glucosidase A [Verticillium dahliae VdLs.17]|PNH32313.1 hypothetical protein BJF96_g4595 [Verticillium dahliae]|PNH46516.1 hypothetical protein VD0004_g1609 [Verticillium dahliae]|PNH49884.1 hypothetical protein VD0003_g7285 [Verticillium dahliae]|PNH64023.1 hypothetical protein VD0002_g4515 [Verticillium dahliae]|PNH70931.1 hypoth…
VDAG_05347	1.8863	2.3666	2.66066	11.9272	1.82048	10.8201	beta-galactosidase [Verticillium dahliae VdLs.17]|EGY14183.1 beta-galactosidase [Verticillium dahliae VdLs.17]
VDAG_05580	1.9301	1.7835	0.374149	1.74912	0.485388	1.91988	beta-glucosidase [Verticillium dahliae VdLs.17]|EGY14416.1 beta-glucosidase [Verticillium dahliae VdLs.17]
VDAG_02743	1.9502	2.2147	1.86916	8.93139	1.83645	9.85834	beta-galactosidase [Verticillium dahliae VdLs.17]|EGY21219.1 beta-galactosidase [Verticillium dahliae VdLs.17]
VDAG_05563	2.0363	2.9753	0.422862	2.20079	0.276395	2.5054	beta-mannosidase [Verticillium dahliae VdLs.17]|EGY14399.1 beta-mannosidase [Verticillium dahliae VdLs.17]
VDAG_02978	2.0548	1.8462	0.569073	2.99326	1.13691	4.69888	hypothetical protein VDGE_02978 [Verticillium dahliae]
VDAG_09393	2.0864	3.3695	0.226427	1.18591	0.334215	4.0218	hypothetical protein VDGD_09393 [Verticillium dahliae]
VDAG_03528	2.3962	4.6289	0.893731	5.85917	0.75151	21.2493	glucoamylase [Verticillium dahliae VdLs.17]|EGY22088.1 glucoamylase [Verticillium dahliae VdLs.17]|PNH29095.1 hypothetical protein BJF96_g7680 [Verticillium dahliae]|PNH56184.1 hypothetical protein VD0003_g1543 [Verticillium dahliae]|PNH69944.1 hypothetical protein VD0002_g575 [Verticillium dahliae]
VDAG_06180	2.4582	2.451	0.930754	6.35188	1.05233	6.65448	beta-mannosidase [Verticillium dahliae VdLs.17]|EGY15326.1 beta-mannosidase [Verticillium dahliae VdLs.17]|PNH28097.1 hypothetical protein BJF96_g8665 [Verticillium dahliae]|PNH54489.1 hypothetical protein VD0003_g3037 [Verticillium dahliae]|PNH66587.1 hypothetical protein VD0002_g2818 [Verticillium dahliae]
VDAG_05015	2.6041	2.3331	2.12423	15.6097	1.65169	9.59558	hypothetical protein VD0003_g2066 [Verticillium dahliae]
VDAG_06734	2.7231	1.8796	2.61072	21.6748	4.70205	19.8724	hypothetical protein VD0003_g3280 [Verticillium dahliae]
VDAG_00931	2.7716	4.8737	0.196946	1.61825	0.270508	8.87357	endoglucanase-5 [Verticillium dahliae VdLs.17]|EGY17249.1 endoglucanase-5 [Verticillium dahliae VdLs.17]
VDAG_00408	2.8643	2.0673	4.29044	39.1362	7.12477	34.3995	glucoamylase P [Verticillium dahliae VdLs.17]|EGY13726.1 glucoamylase P [Verticillium dahliae VdLs.17]|PNH46760.1 hypothetical protein VD0003_g8953 [Verticillium dahliae]|PNH59244.1 hypothetical protein VD0002_g8304 [Verticillium dahliae]|RXG49751.1 hypothetical protein VDGE_00408 [Verticillium dahliae]
VDAG_01555	2.937	3.1561	0.379217	3.59314	0.525194	5.43301	alpha-glucosidase [Verticillium dahliae VdLs.17]|EGY17873.1 alpha-glucosidase [Verticillium dahliae VdLs.17]
VDAG_09302	3.0602	2.4118	0.501499	5.24092	0.699211	4.29523	beta-xylosidase [Verticillium dahliae VdLs.17]|EGY18968.1 beta-xylosidase [Verticillium dahliae VdLs.17]|PNH30459.1 hypothetical protein BJF96_g6120 [Verticillium dahliae]|PNH56409.1 hypothetical protein VD0003_g1354 [Verticillium dahliae]|PNH69786.1 hypothetical protein VD0002_g657 [Verticillium dahliae]
VDAG_03526	3.1289	1.7684	1.1973	12.6585	2.16372	8.30699	alpha-glucuronidase [Verticillium dahliae VdLs.17]|EGY22086.1 alpha-glucuronidase [Verticillium dahliae VdLs.17]|PNH29016.1 hypothetical protein BJF96_g7678 [Verticillium dahliae]|PNH56151.1 hypothetical protein VD0003_g1510 [Verticillium dahliae]|PNH69946.1 hypothetical protein VD0002_g577 [Verticillium dahliae]
VDAG_04762	3.2665	2.3925	0.152884	1.86941	0.483796	2.94176	hypothetical protein BN1723_014016, partial [Verticillium longisporum]
VDAG_09750	4.6448	3.6153	3.21858	99.9243	7.05388	98.6109	hypothetical protein VDGD_09750 [Verticillium dahliae]
VDAG_04977	-3.4587	-4.1459	50.11	5.71352	95.2061	6.3063	endopolygalacturonase [Verticillium dahliae VdLs.17]|EGY23539.1 endopolygalacturonase [Verticillium dahliae VdLs.17]|PNH29945.1 hypothetical protein BJF96_g6834 [Verticillium dahliae]|PNH44086.1 hypothetical protein VD0003_g9501 [Verticillium dahliae]|PNH44215.1 hypothetical protein VD0004_g3410 [Verticillium dahliae]|PNH59657.1 hypothetical protein VD0002_g7902 [Verticillium dahliae]|PNH71031.1 …
VDAG_07983	-3.2843	-3.0486	15.6424	1.99313	11.7795	1.66441	hypothetical protein BJF96_g8860 [Verticillium dahliae]|PNH55962.1 hypothetical protein VD0003_g1703 [Verticillium dahliae]|PNH66632.1 hypothetical protein VD0002_g2795 [Verticillium dahliae]
VDAG_02787	-2.1329	-2.3033	44.1048	12.6103	51.0415	11.9897	Crr1p [Verticillium dahliae VdLs.17]|EGY21263.1 Crr1p [Verticillium dahliae VdLs.17]|PNH30357.1 hypothetical protein BJF96_g6306 [Verticillium dahliae]|PNH42990.1 hypothetical protein VD0004_g4405 [Verticillium dahliae]|PNH53073.1 hypothetical protein VD0003_g4308 [Verticillium dahliae]|PNH67168.1 hypothetical protein VD0002_g2449 [Verticillium dahliae]|PNH73206.1 hypothetical protein VD0001_g434…
VDAG_04342	-2.0139	-1.7592	14.2121	4.44646	13.9862	4.95873	mixed-linked glucanase [Verticillium dahliae VdLs.17]|EGY22904.1 mixed-linked glucanase [Verticillium dahliae VdLs.17]|PNH34654.1 hypothetical protein BJF96_g2176 [Verticillium dahliae]|PNH68279.1 hypothetical protein VD0002_g1685 [Verticillium dahliae]
VDAG_07969	-2.0083	-2.1981	4.10269	1.25066	4.41137	1.11152	hypothetical protein BJF96_g8343 [Verticillium dahliae]|PNH47289.1 hypothetical protein VD0004_g967 [Verticillium dahliae]|PNH52670.1 hypothetical protein VD0003_g4672 [Verticillium dahliae]|PNH66320.1 hypothetical protein VD0002_g3005 [Verticillium dahliae]|PNH76681.1 hypothetical protein VD0001_g854 [Verticillium dahliae]|RXG48818.1 hypothetical protein VDGE_07969 [Verticillium dahliae]
VDAG_02722	-1.8372	-1.5765	35.9003	12.8297	49.4541	19.1653	gram-negative bacteria-binding protein [Verticillium dahliae VdLs.17]|EGY21198.1 gram-negative bacteria-binding protein [Verticillium dahliae VdLs.17]|PNH31426.1 hypothetical protein BJF96_g5347 [Verticillium dahliae]|PNH36970.1 hypothetical protein VD0004_g9801 [Verticillium dahliae]|PNH54286.1 hypothetical protein VD0003_g3218 [Verticillium dahliae]|PNH55544.1 hypothetical protein VD0002_g9889 …
VDAG_04480	-1.607	-1.4843	9.70749	3.99607	16.295	6.72796	hypothetical protein BJF96_g4714 [Verticillium dahliae]|PNH42132.1 hypothetical protein VD0004_g5111 [Verticillium dahliae]|PNH53131.1 hypothetical protein VD0003_g4253 [Verticillium dahliae]|PNH72599.1 hypothetical protein VD0001_g4976 [Verticillium dahliae]|RBQ72084.1 hypothetical protein VDGD_04480 [Verticillium dahliae]|RXG48044.1 hypothetical protein VDGE_04480 [Verticillium dahliae]
VDAG_01534	-1.5866	-2.6323	35.2388	14.6766	65.129	12.3805	hypothetical protein D7B24_003428 [Verticillium nonalfalfae]
VDAG_06796	-1.4627	-1.844	59.5292	27.5876	109.841	34.4399	cytoplasm protein [Verticillium dahliae VdLs.17]|EGY15632.1 cytoplasm protein [Verticillium dahliae VdLs.17]
VDAG_00873	-1.4226	-1.1344	13.7426	6.47424	11.1897	5.80828	endoplasmic reticulum mannosyl-oligosaccharide 1,2-alpha-mannosidase [Verticillium dahliae VdLs.17]|EGY17191.1 endoplasmic reticulum mannosyl-oligosaccharide 1,2-alpha-mannosidase [Verticillium dahliae VdLs.17]
VDAG_08965	-1.3987	-2.154	63.9971	29.9332	69.257	18.2193	1,3(4)-beta-glucanase [Verticillium dahliae VdLs.17]|EGY18805.1 1,3(4)-beta-glucanase [Verticillium dahliae VdLs.17]
VDAG_01579	-1.2759	-1.774	3.85135	1.98422	6.14554	2.10238	glucan 1,3-beta-glucosidase [Verticillium dahliae VdLs.17]|EGY17897.1 glucan 1,3-beta-glucosidase [Verticillium dahliae VdLs.17]|PNH34038.1 hypothetical protein BJF96_g2899 [Verticillium dahliae]|PNH49004.1 hypothetical protein VD0003_g8138 [Verticillium dahliae]|PNH60577.1 hypothetical protein VD0002_g7069 [Verticillium dahliae]
VDAG_10514	-1.2753	-1.5338	16.9086	8.84611	18.1674	7.31653	endo-1,3(4)-beta-glucanase [Verticillium dahliae VdLs.17]|EGY21532.1 endo-1,3(4)-beta-glucanase [Verticillium dahliae VdLs.17]|PNH26471.1 hypothetical protein BJF96_g10196 [Verticillium dahliae]|PNH37014.1 hypothetical protein VD0004_g9759 [Verticillium dahliae]|PNH41382.1 hypothetical protein VD0003_g9974 [Verticillium dahliae]|PNH56464.1 hypothetical protein VD0002_g9795 [Verticillium dahliae]|…
VDAG_10382	-1.1875	-2.0479	71.2743	39.7782	129.812	35.894	hypothetical protein VDGD_10382 [Verticillium dahliae]
VDAG_08741	-1.1711	-2.8708	72.4045	39.4333	113.043	17.9267	endochitinase [Verticillium dahliae VdLs.17]|EGY18407.1 endochitinase [Verticillium dahliae VdLs.17]|PNH34770.1 hypothetical protein BJF96_g2230 [Verticillium dahliae]|PNH51024.1 hypothetical protein VD0003_g6180 [Verticillium dahliae]|PNH55768.1 hypothetical protein VD0002_g9868 [Verticillium dahliae]

## Sheet: oxidoreductase activity
gene ID	log2FoldChange		FPKM mean				description
	2h	6h	M0H2	M3H2	M0H6	M3H6
VDAG_04045	-2.6772	-1.988	131.297	26.0346	119.541	34.7348	ribonucleoside-diphosphate reductase large chain [Verticillium dahliae VdLs.17]|EGY22607.1 ribonucleoside-diphosphate reductase large chain [Verticillium dahliae VdLs.17]|PNH31749.1 hypothetical protein BJF96_g4919 [Verticillium dahliae]|PNH37703.1 hypothetical protein VD0004_g9089 [Verticillium dahliae]|PNH45845.1 hypothetical protein VD0003_g9120 [Verticillium dahliae]|PNH59145.1 hypothetical p…
VDAG_06183	-2.5479	-2.6595	32.1207	7.11899	55.4642	10.2611	hemoglobin [Verticillium dahliae VdLs.17]|EGY15329.1 hemoglobin [Verticillium dahliae VdLs.17]|PNH28088.1 hypothetical protein BJF96_g8668 [Verticillium dahliae]|PNH46130.1 hypothetical protein VD0004_g1938 [Verticillium dahliae]|PNH54484.1 hypothetical protein VD0003_g3032 [Verticillium dahliae]|PNH66584.1 hypothetical protein VD0002_g2815 [Verticillium dahliae]|PNH72195.1 hypothetical protein V…
VDAG_00367	-2.5393	-1.8711	80.5979	17.2712	74.5187	23.5788	cytochrome P450 61 [Verticillium alfalfae VaMs.102]|EEY14647.1 cytochrome P450 61 [Verticillium alfalfae VaMs.102]|RNJ52965.1 RNA polymerase C-22 sterol desaturase [Verticillium nonalfalfae]
VDAG_08210	-2.3177	-2.6373	7.71112	1.96612	12.9971	2.43028	amine oxidase [Verticillium dahliae VdLs.17]|EGY17046.1 amine oxidase [Verticillium dahliae VdLs.17]|PNH31294.1 hypothetical protein BJF96_g5543 [Verticillium dahliae]|PNH47397.1 hypothetical protein VD0004_g926 [Verticillium dahliae]|PNH57676.1 hypothetical protein VD0003_g135 [Verticillium dahliae]|PNH70343.1 hypothetical protein VD0002_g339 [Verticillium dahliae]|PNH77564.1 hypothetical protei…
VDAG_08339	-2.2679	-2.4775	213.485	58.4653	217.828	43.9653	NADP-specific glutamate dehydrogenase [Verticillium dahliae VdLs.17]|EGY18005.1 NADP-specific glutamate dehydrogenase [Verticillium dahliae VdLs.17]
VDAG_07587	-2.2446	-2.7493	39.7522	10.6594	49.6957	8.1277	2,5-diketo-D-gluconic acid reductase A [Verticillium dahliae VdLs.17]|EGY16423.1 2,5-diketo-D-gluconic acid reductase A [Verticillium dahliae VdLs.17]|CRJ80310.1 hypothetical protein BN1708_000212, partial [Verticillium longisporum]|PNH32683.1 hypothetical protein BJF96_g4035 [Verticillium dahliae]|PNH40839.1 hypothetical protein VD0004_g6203 [Verticillium dahliae]|PNH57830.1 hypothetical protein…
VDAG_09345	-2.1271	-1.9074	249.353	72.0119	210.943	64.9732	isoamyl alcohol oxidase [Verticillium dahliae VdLs.17]|EGY19011.1 isoamyl alcohol oxidase [Verticillium dahliae VdLs.17]|PNH27370.1 hypothetical protein BJF96_g9328 [Verticillium dahliae]|PNH56319.1 hypothetical protein VD0003_g1382 [Verticillium dahliae]|PNH67910.1 hypothetical protein VD0002_g1948 [Verticillium dahliae]
VDAG_06616	-1.9841	-1.3372	54.6921	16.8948	46.7074	21.6206	FreB [Verticillium dahliae VdLs.17]|EGY15452.1 FreB [Verticillium dahliae VdLs.17]|PNH36079.1 hypothetical protein BJF96_g1061 [Verticillium dahliae]|PNH42889.1 hypothetical protein VD0004_g4509 [Verticillium dahliae]|PNH54093.1 hypothetical protein VD0003_g3410 [Verticillium dahliae]|PNH67091.1 hypothetical protein VD0002_g2507 [Verticillium dahliae]|PNH73343.1 hypothetical protein VD0001_g4236 …
VDAG_00237	-1.9453	-1.9107	59.5085	19.0443	48.9167	15.432	hypothetical protein VDGD_00237 [Verticillium dahliae]
VDAG_00631	-1.9322	-1.783	131.534	42.8998	163.134	54.4083	hypothetical protein VDGE_00631 [Verticillium dahliae]
VDAG_05460	-1.8526	-1.4969	92.4308	32.0303	138.052	56.9107	12-oxophytodienoate reductase [Verticillium dahliae VdLs.17]|EGY14296.1 12-oxophytodienoate reductase [Verticillium dahliae VdLs.17]
VDAG_08931	-1.832	-1.4348	371.989	130.754	575.017	251.283	hypothetical protein BN1708_015126 [Verticillium longisporum]
VDAG_07266	-1.7591	-2.8196	33.8396	12.6677	77.0391	12.6161	choline dehydrogenase [Verticillium dahliae VdLs.17]|EGY16102.1 choline dehydrogenase [Verticillium dahliae VdLs.17]|PNH30118.1 hypothetical protein BJF96_g6545 [Verticillium dahliae]|PNH47116.1 hypothetical protein VD0004_g1104 [Verticillium dahliae]|PNH68653.1 hypothetical protein VD0002_g1423 [Verticillium dahliae]|PNH76758.1 hypothetical protein VD0001_g789 [Verticillium dahliae]
VDAG_00248	-1.7473	-1.6084	205.98	77.6626	230.033	90.0335	C-5 sterol desaturase [Verticillium dahliae VdLs.17]|EGY13566.1 C-5 sterol desaturase [Verticillium dahliae VdLs.17]
VDAG_09687	-1.704	-1.3888	168.716	65.6655	120.873	52.9745	external NADH-ubiquinone oxidoreductase [Verticillium alfalfae VaMs.102]|EEY21711.1 external NADH-ubiquinone oxidoreductase [Verticillium alfalfae VaMs.102]
VDAG_04163	-1.6687	-1.9903	7.33898	2.91017	6.7514	1.95862	hypothetical protein BJF96_g2039 [Verticillium dahliae]|PNH69337.1 hypothetical protein VD0002_g966 [Verticillium dahliae]
VDAG_02126	-1.5992	-1.0678	115.51	47.8685	101.022	55.8552	hypothetical protein BJF96_g5730 [Verticillium dahliae]|PNH55292.1 hypothetical protein VD0003_g2281 [Verticillium dahliae]|PNH69193.1 hypothetical protein VD0002_g1077 [Verticillium dahliae]
VDAG_02810	-1.4974	-1.7726	30.0755	13.1992	31.1767	10.5017	uroporphyrinogen-III C-methyltransferase [Verticillium dahliae VdLs.17]|EGY21286.1 uroporphyrinogen-III C-methyltransferase [Verticillium dahliae VdLs.17]|PNH30349.1 hypothetical protein BJF96_g6325 [Verticillium dahliae]|PNH48559.1 hypothetical protein VD0003_g8560 [Verticillium dahliae]
VDAG_01561	-1.4858	-1.9052	432.156	192.237	411.892	124.689	nitrite reductase [Verticillium dahliae VdLs.17]|EGY17879.1 nitrite reductase [Verticillium dahliae VdLs.17]|PNH33883.1 hypothetical protein BJF96_g2881 [Verticillium dahliae]|PNH40573.1 hypothetical protein VD0004_g6439 [Verticillium dahliae]|PNH51703.1 hypothetical protein VD0003_g5562 [Verticillium dahliae]|PNH61856.1 hypothetical protein VD0002_g6037 [Verticillium dahliae]|PNH71072.1 hypothet…
VDAG_01145	-1.4677	-1.3235	2.59495	1.18313	2.57115	1.19381	ferric-chelate reductase [Verticillium dahliae VdLs.17]|EGY17463.1 ferric-chelate reductase [Verticillium dahliae VdLs.17]
VDAG_10038	-1.4208	-1.7356	108.974	51.0709	72.9409	25.3255	pentafunctional AROM polypeptide [Verticillium dahliae VdLs.17]|EGY20409.1 pentafunctional AROM polypeptide [Verticillium dahliae VdLs.17]|PNH30624.1 hypothetical protein BJF96_g6274 [Verticillium dahliae]|PNH48120.1 hypothetical protein VD0003_g8673 [Verticillium dahliae]|PNH61701.1 hypothetical protein VD0002_g6156 [Verticillium dahliae]
VDAG_01715	-1.4206	-1.0524	17.4632	8.23351	18.9118	10.3468	D-arabinono-1,4-lactone oxidase [Verticillium dahliae VdLs.17]|EGY19699.1 D-arabinono-1,4-lactone oxidase [Verticillium dahliae VdLs.17]|PNH33024.1 hypothetical protein BJF96_g3715 [Verticillium dahliae]|PNH50402.1 hypothetical protein VD0003_g6778 [Verticillium dahliae]
VDAG_03209	-1.4162	-1.0522	391.671	186.878	646.834	360.749	Alternative oxidase, mitochondrial precursor [Verticillium nonalfalfae]
VDAG_09930	-1.376	-1.1151	41.7941	20.1083	43.1997	23.1074	NADPH oxidase [Verticillium dahliae VdLs.17]|EGY19596.1 NADPH oxidase [Verticillium dahliae VdLs.17]
VDAG_09431	-1.3722	-1.2126	25.8393	12.4741	31.1237	15.8751	fatty acid desaturase [Verticillium dahliae VdLs.17]|EGY19097.1 fatty acid desaturase [Verticillium dahliae VdLs.17]|PNH26669.1 hypothetical protein BJF96_g10034 [Verticillium dahliae]|PNH42777.1 hypothetical protein VD0004_g4578 [Verticillium dahliae]|PNH50412.1 hypothetical protein VD0003_g6757 [Verticillium dahliae]|PNH63025.1 hypothetical protein VD0002_g5201 [Verticillium dahliae]|PNH74639.1…
VDAG_01642	-1.3588	-1.496	164.156	80.727	171.229	69.5319	pyruvate dehydrogenase E1 component subunit beta [Verticillium dahliae VdLs.17]|EGY19626.1 pyruvate dehydrogenase E1 component subunit beta [Verticillium dahliae VdLs.17]|PNH33084.1 hypothetical protein BJF96_g3642 [Verticillium dahliae]|PNH40393.1 hypothetical protein VD0004_g6602 [Verticillium dahliae]|PNH52551.1 hypothetical protein VD0003_g4767 [Verticillium dahliae]|PNH64266.1 hypothetical p…
VDAG_10252	-1.3563	-1.5795	140.848	69.2697	88.9734	34.6333	hypothetical protein BN1708_004508 [Verticillium longisporum]
VDAG_01538	-1.3397	-1.2953	49.8545	24.6893	53.7637	25.5282	hypothetical protein BN1723_012085 [Verticillium longisporum]
VDAG_00910	-1.3359	-1.2755	793.679	394.025	730.053	344.047	cytochrome c [Verticillium alfalfae VaMs.102]|XP_009648091.1 cytochrome c [Verticillium dahliae VdLs.17]|EEY17570.1 cytochrome c [Verticillium alfalfae VaMs.102]|EGY17228.1 cytochrome c [Verticillium dahliae VdLs.17]|CRK37786.1 hypothetical protein BN1708_007521 [Verticillium longisporum]|CRK32062.1 hypothetical protein BN1708_016065 [Verticillium longisporum]|CRK14916.1 hypothetical protein BN17…
VDAG_00849	-1.2998	-1.7039	2.9779	1.49443	4.36342	1.54935	hypothetical protein VDAG_00849 [Verticillium dahliae VdLs.17]|EGY17167.1 hypothetical protein VDAG_00849 [Verticillium dahliae VdLs.17]
VDAG_10090	-1.2697	-1.0221	12.3137	6.42386	8.00424	4.57877	24-dehydrocholesterol reductase [Verticillium dahliae VdLs.17]|EGY20461.1 24-dehydrocholesterol reductase [Verticillium dahliae VdLs.17]
VDAG_01116	-1.2689	-1.471	43.0782	22.5779	34.9999	14.8033	homoisocitrate dehydrogenase [Verticillium dahliae VdLs.17]|EGY17434.1 homoisocitrate dehydrogenase [Verticillium dahliae VdLs.17]|PNH35380.1 hypothetical protein BJF96_g1131 [Verticillium dahliae]|PNH43311.1 hypothetical protein VD0004_g4153 [Verticillium dahliae]|PNH56845.1 hypothetical protein VD0003_g934 [Verticillium dahliae]|PNH69481.1 hypothetical protein VD0002_g894 [Verticillium dahliae]…
VDAG_10158	-1.2226	-1.2575	132.432	70.6108	99.9201	48.3966	hypothetical protein VDGD_10158 [Verticillium dahliae]
VDAG_00378	-1.2214	-2.2987	408.325	217.364	357.254	80.123	hypothetical protein VD0004_g1440 [Verticillium dahliae]|PNH73265.1 hypothetical protein VD0001_g4283 [Verticillium dahliae]
VDAG_02459	-1.1644	-1.8543	60.5192	33.9212	59.8464	19.4243	hypothetical protein BN1723_015333 [Verticillium longisporum]
VDAG_07215	-1.1562	-1.8733	42.2406	23.7297	84.5322	26.6735	taurine catabolism dioxygenase TauD [Verticillium dahliae VdLs.17]|EGY16051.1 taurine catabolism dioxygenase TauD [Verticillium dahliae VdLs.17]
VDAG_03163	-1.1238	-1.4099	16.3764	9.41881	25.6968	11.315	hypothetical protein VDGE_03163 [Verticillium dahliae]
VDAG_02727	-1.1126	-1.4129	54.714	31.8718	59.9108	25.8624	glycine dehydrogenase [Verticillium dahliae VdLs.17]|EGY21203.1 glycine dehydrogenase [Verticillium dahliae VdLs.17]|PNH31545.1 hypothetical protein BJF96_g5351 [Verticillium dahliae]|PNH54290.1 hypothetical protein VD0003_g3222 [Verticillium dahliae]|PNH67856.1 hypothetical protein VD0002_g1988 [Verticillium dahliae]
VDAG_04810	-1.0845	-1.8189	18.7235	11.0477	19.6081	6.31746	NADPH dehydrogenase [Verticillium dahliae VdLs.17]|EGY23372.1 NADPH dehydrogenase [Verticillium dahliae VdLs.17]|PNH28577.1 hypothetical protein BJF96_g8130 [Verticillium dahliae]|PNH42005.1 hypothetical protein VD0004_g5205 [Verticillium dahliae]|PNH52647.1 hypothetical protein VD0003_g4703 [Verticillium dahliae]|PNH66278.1 hypothetical protein VD0002_g3026 [Verticillium dahliae]|PNH72503.1 hypo…
VDAG_07226	-1.083	-1.1056	49.5204	29.3185	34.8897	19.0276	iron transport multicopper oxidase FET3 [Verticillium dahliae VdLs.17]|EGY16062.1 iron transport multicopper oxidase FET3 [Verticillium dahliae VdLs.17]|PNH30154.1 hypothetical protein BJF96_g6506 [Verticillium dahliae]|PNH57327.1 hypothetical protein VD0003_g482 [Verticillium dahliae]|PNH65757.1 hypothetical protein VD0002_g3348 [Verticillium dahliae]
VDAG_08259	-1.0613	-1.1339	342.499	204.929	281.935	148.052	hypothetical protein BN1708_017368, partial [Verticillium longisporum]|CRK42978.1 hypothetical protein BN1723_019093, partial [Verticillium longisporum]
VDAG_01777	-1.0552	-1.1331	117.01	70.5988	138.066	72.9497	hypothetical protein VDAG_01777 [Verticillium dahliae VdLs.17]|EGY19761.1 hypothetical protein VDAG_01777 [Verticillium dahliae VdLs.17]
VDAG_09433	-1.0204	-1.0779	290.679	179.077	320.923	176.846	hypothetical protein BN1708_000116, partial [Verticillium longisporum]
VDAG_06575	1.0166	1.2349	1.12446	2.92029	1.68187	4.59984	hypothetical protein BN1723_000464 [Verticillium longisporum]
VDAG_06277	1.078	1.7158	5.17087	13.7412	5.2538	20.0469	hypothetical protein VDGE_06277 [Verticillium dahliae]
VDAG_05040	1.0867	1.4186	1.06433	2.83926	1.40082	4.34921	glucose oxidase [Verticillium dahliae VdLs.17]|EGY23602.1 glucose oxidase [Verticillium dahliae VdLs.17]
VDAG_05982	1.1084	1.0767	4.24202	11.5746	3.75832	9.15428	hypothetical protein BJF96_g774 [Verticillium dahliae]|PNH37352.1 hypothetical protein VD0004_g9431 [Verticillium dahliae]|PNH44043.1 hypothetical protein VD0003_g9504 [Verticillium dahliae]|PNH58446.1 hypothetical protein VD0002_g9089 [Verticillium dahliae]|PNH62396.1 hypothetical protein VD0001_g9452 [Verticillium dahliae]|RXG46556.1 hypothetical protein VDGE_05982 [Verticillium dahliae]
VDAG_08752	1.1411	1.2411	3.85813	10.6946	7.66597	21.1919	cytochrome P450 4A12A [Verticillium dahliae VdLs.17]|EGY18418.1 cytochrome P450 4A12A [Verticillium dahliae VdLs.17]|PNH34496.1 hypothetical protein BJF96_g2243 [Verticillium dahliae]|PNH42413.1 hypothetical protein VD0003_g9805 [Verticillium dahliae]|PNH58507.1 hypothetical protein VD0002_g9016 [Verticillium dahliae]
VDAG_02572	1.1439	1.3545	28.9025	81.5443	23.7812	69.6096	aflatoxin B1 aldehyde reductase member 3 [Verticillium dahliae VdLs.17]|EGY21048.1 aflatoxin B1 aldehyde reductase member 3 [Verticillium dahliae VdLs.17]|PNH31362.1 hypothetical protein BJF96_g5202 [Verticillium dahliae]|PNH49569.1 hypothetical protein VD0003_g7569 [Verticillium dahliae]|PNH61435.1 hypothetical protein VD0002_g6377 [Verticillium dahliae]
VDAG_03932	1.1871	1.2286	1.8131	5.40574	4.12775	11.2421	alkanesulfonate monooxygenase [Verticillium dahliae VdLs.17]|EGY22494.1 alkanesulfonate monooxygenase [Verticillium dahliae VdLs.17]|CRK38762.1 hypothetical protein BN1723_004470, partial [Verticillium longisporum]|PNH31655.1 hypothetical protein BJF96_g5034 [Verticillium dahliae]|PNH37259.1 hypothetical protein VD0004_g9522 [Verticillium dahliae]|PNH56592.1 hypothetical protein VD0003_g1129 [Ver…
VDAG_01268	1.1926	1.5599	1.58411	4.63268	1.91946	6.49527	oxidoreductase 2-nitropropane dioxygenase family [Verticillium dahliae VdLs.17]|EGY17586.1 oxidoreductase 2-nitropropane dioxygenase family [Verticillium dahliae VdLs.17]|PNH35338.1 hypothetical protein BJF96_g1285 [Verticillium dahliae]|PNH48465.1 hypothetical protein VD0004_g92 [Verticillium dahliae]|PNH57588.1 hypothetical protein VD0003_g239 [Verticillium dahliae]|PNH70245.1 hypothetical prot…
VDAG_04973	1.2049	1.0584	4.58437	13.2776	4.7149	11.3642	hypothetical protein VDAG_04973 [Verticillium dahliae VdLs.17]|EGY23535.1 hypothetical protein VDAG_04973 [Verticillium dahliae VdLs.17]|PNH29946.1 hypothetical protein BJF96_g6837 [Verticillium dahliae]|PNH48596.1 hypothetical protein VD0003_g8538 [Verticillium dahliae]|PNH67363.1 hypothetical protein VD0002_g2304 [Verticillium dahliae]
VDAG_07292	1.2243	1.5549	2.63069	7.5916	2.3379	8.21765	2-nitropropane dioxygenase [Verticillium dahliae VdLs.17]|EGY16128.1 2-nitropropane dioxygenase [Verticillium dahliae VdLs.17]|PNH30230.1 hypothetical protein BJF96_g6575 [Verticillium dahliae]|PNH47103.1 hypothetical protein VD0004_g1091 [Verticillium dahliae]|PNH55540.1 hypothetical protein VD0003_g2116 [Verticillium dahliae]|PNH58917.1 hypothetical protein VD0002_g8624 [Verticillium dahliae]|P…
VDAG_07769	1.2282	1.0633	3.50485	10.3667	4.62884	11.1128	hypothetical protein BN1723_009052 [Verticillium longisporum]
VDAG_02895	1.2904	1.6178	0.576676	1.82711	1.44979	5.17742	phenylacetone monooxygenase [Verticillium dahliae VdLs.17]|EGY21371.1 phenylacetone monooxygenase [Verticillium dahliae VdLs.17]|PNH30297.1 hypothetical protein BJF96_g6405 [Verticillium dahliae]|PNH62954.1 hypothetical protein VD0002_g5252 [Verticillium dahliae]|RXG43832.1 hypothetical protein VDGE_02895 [Verticillium dahliae]
VDAG_07461	1.3105	1.2805	1.42493	4.57542	2.13289	5.91538	hypothetical protein BJF96_g80 [Verticillium dahliae]|PNH49929.1 hypothetical protein VD0003_g7238 [Verticillium dahliae]|PNH62210.1 hypothetical protein VD0002_g5791 [Verticillium dahliae]
VDAG_00992	1.3163	1.4648	4.38226	13.8424	4.92817	15.9584	naringenin 3-dioxygenase [Verticillium dahliae VdLs.17]|EGY17310.1 naringenin 3-dioxygenase [Verticillium dahliae VdLs.17]|PNH32494.1 hypothetical protein BJF96_g4333 [Verticillium dahliae]|PNH45945.1 hypothetical protein VD0004_g2074 [Verticillium dahliae]|PNH48716.1 hypothetical protein VD0003_g8418 [Verticillium dahliae]|PNH60124.1 hypothetical protein VD0002_g7479 [Verticillium dahliae]|PNH72…
VDAG_00337	1.319	1.0737	20.0856	62.6568	17.6489	43.111	D-arabinitol 2-dehydrogenase [Verticillium dahliae VdLs.17]|EGY13655.1 D-arabinitol 2-dehydrogenase [Verticillium dahliae VdLs.17]
VDAG_05792	1.3244	1.7816	1.53258	4.83666	1.42809	5.70076	peroxisomal catalase [Verticillium dahliae VdLs.17]|EGY14628.1 peroxisomal catalase [Verticillium dahliae VdLs.17]
VDAG_04020	1.3644	1.1546	6.49038	21.6011	6.31644	16.0841	NADPH dehydrogenase [Verticillium dahliae VdLs.17]|EGY22582.1 NADPH dehydrogenase [Verticillium dahliae VdLs.17]|PNH31631.1 hypothetical protein BJF96_g4945 [Verticillium dahliae]|PNH46869.1 hypothetical protein VD0004_g1318 [Verticillium dahliae]|PNH53866.1 hypothetical protein VD0003_g3594 [Verticillium dahliae]|PNH64038.1 hypothetical protein VD0002_g4490 [Verticillium dahliae]|PNH75863.1 hypo…
VDAG_04128	1.4024	1.488	8.26941	27.3386	9.92141	32.3311	methylmalonate-semialdehyde dehydrogenase [Verticillium dahliae VdLs.17]|EGY22690.1 methylmalonate-semialdehyde dehydrogenase [Verticillium dahliae VdLs.17]|RBQ95065.1 hypothetical protein VDGD_04128 [Verticillium dahliae]
VDAG_05109	1.4055	1.4158	58.3336	191.011	96.9381	298.468	hypothetical protein VDAG_05109 [Verticillium dahliae VdLs.17]|EGY23671.1 hypothetical protein VDAG_05109 [Verticillium dahliae VdLs.17]|PNH29943.1 hypothetical protein BJF96_g6699 [Verticillium dahliae]|PNH52483.1 hypothetical protein VD0003_g4847 [Verticillium dahliae]|PNH66065.1 hypothetical protein VD0002_g3167 [Verticillium dahliae]
VDAG_07304	1.4154	1.0807	6.61709	21.817	6.68446	16.6102	hypothetical protein BN1708_007379 [Verticillium longisporum]
VDAG_03355	1.4557	2.6839	0.903736	3.19604	0.886645	6.61045	averantin oxidoreductase [Verticillium dahliae VdLs.17]|EGY21915.1 averantin oxidoreductase [Verticillium dahliae VdLs.17]
VDAG_07679	1.4779	1.0389	3.09325	10.7654	4.32839	10.332	hypothetical protein BJF96_g3949 [Verticillium dahliae]|PNH57233.1 hypothetical protein VD0003_g526 [Verticillium dahliae]|PNH70034.1 hypothetical protein VD0002_g545 [Verticillium dahliae]
VDAG_00257	1.493	2.723	1.84441	6.71973	2.46187	19.2514	hypothetical protein VDAG_00257 [Verticillium dahliae VdLs.17]|EGY13575.1 hypothetical protein VDAG_00257 [Verticillium dahliae VdLs.17]
VDAG_05839	1.5178	2.3441	3.51145	12.8678	4.00291	23.9396	hypothetical protein BN1723_005126 [Verticillium longisporum]|PNH35125.1 hypothetical protein BJF96_g1729 [Verticillium dahliae]|PNH38037.1 hypothetical protein VD0004_g8760 [Verticillium dahliae]|PNH48517.1 hypothetical protein VD0003_g8607 [Verticillium dahliae]|PNH59205.1 hypothetical protein VD0002_g8336 [Verticillium dahliae]|PNH68506.1 hypothetical protein VD0001_g7476 [Verticillium dahliae…
VDAG_07251	1.524	1.3889	3.96522	14.3127	5.68832	17.083	hypothetical protein BN1723_004163 [Verticillium longisporum]
VDAG_10133	1.5275	2.3769	8.27968	30.0156	6.67561	40.2291	reticulon-4-interacting protein [Verticillium dahliae VdLs.17]|EGY20504.1 reticulon-4-interacting protein [Verticillium dahliae VdLs.17]|PNH27645.1 hypothetical protein BJF96_g9062 [Verticillium dahliae]|PNH39062.1 hypothetical protein VD0004_g7802 [Verticillium dahliae]|PNH50582.1 hypothetical protein VD0003_g6613 [Verticillium dahliae]|PNH63046.1 hypothetical protein VD0002_g5177 [Verticillium …
VDAG_06542	1.5563	1.7136	2.70928	9.92769	2.44867	9.29213	short chain dehydrogenase family protein [Verticillium dahliae VdLs.17]|EGY15052.1 short chain dehydrogenase family protein [Verticillium dahliae VdLs.17]
VDAG_02450	1.5681	1.2116	2.06722	7.75732	2.96616	7.90569	hydroxyquinol 1,2-dioxygenase [Verticillium dahliae VdLs.17]|EGY20926.1 hydroxyquinol 1,2-dioxygenase [Verticillium dahliae VdLs.17]
VDAG_03218	1.6157	1.5637	8.25796	32.051	8.25097	28.0184	delta-1-pyrroline-5-carboxylate dehydrogenase [Verticillium dahliae VdLs.17]|EGY21778.1 delta-1-pyrroline-5-carboxylate dehydrogenase [Verticillium dahliae VdLs.17]|PNH28199.1 hypothetical protein BJF96_g8454 [Verticillium dahliae]|PNH51169.1 hypothetical protein VD0003_g6059 [Verticillium dahliae]|PNH64077.1 hypothetical protein VD0002_g4483 [Verticillium dahliae]
VDAG_06079	1.6176	1.9443	1.91188	7.18529	1.67637	7.39553	sorbitol dehydrogenase [Verticillium alfalfae VaMs.102]|EEY21265.1 sorbitol dehydrogenase [Verticillium alfalfae VaMs.102]
VDAG_01596	1.6474	2.9027	1.46886	5.70185	2.67487	23.1052	D-3-phosphoglycerate dehydrogenase [Verticillium alfalfae VaMs.102]|EEY21990.1 D-3-phosphoglycerate dehydrogenase [Verticillium alfalfae VaMs.102]
VDAG_00109	1.6521	1.5337	4.39779	17.0503	6.08389	19.9427	phytanoyl-CoA dioxygenase family protein [Verticillium dahliae VdLs.17]|EGY13427.1 phytanoyl-CoA dioxygenase family protein [Verticillium dahliae VdLs.17]|PNH29711.1 hypothetical protein BJF96_g7114 [Verticillium dahliae]|PNH49600.1 hypothetical protein VD0003_g7562 [Verticillium dahliae]|PNH61509.1 hypothetical protein VD0002_g6315 [Verticillium dahliae]|RXG47433.1 hypothetical protein VDGE_0010…
VDAG_02944	1.6615	1.3547	9.81787	38.7495	13.9825	41.6796	hypothetical protein VDAG_02944 [Verticillium dahliae VdLs.17]|EGY21420.1 hypothetical protein VDAG_02944 [Verticillium dahliae VdLs.17]|PNH30290.1 hypothetical protein BJF96_g6450 [Verticillium dahliae]|PNH43436.1 hypothetical protein VD0004_g4053 [Verticillium dahliae]|PNH53549.1 hypothetical protein VD0003_g3866 [Verticillium dahliae]|PNH65509.1 hypothetical protein VD0002_g3523 [Verticillium …
VDAG_01922	1.6703	2.2934	4.79223	18.8451	4.18608	23.8112	isovaleryl-CoA dehydrogenase [Verticillium dahliae VdLs.17]|EGY19906.1 isovaleryl-CoA dehydrogenase [Verticillium dahliae VdLs.17]|PNH28856.1 hypothetical protein BJF96_g7896 [Verticillium dahliae]|PNH43370.1 hypothetical protein VD0003_g9625 [Verticillium dahliae]
VDAG_03451	1.6741	2.4083	1.31176	5.37351	1.38427	8.54736	3-oxoacyl-[acyl-carrier-protein] reductase [Verticillium dahliae VdLs.17]|EGY22011.1 3-oxoacyl-[acyl-carrier-protein] reductase [Verticillium dahliae VdLs.17]|PNH29044.1 hypothetical protein BJF96_g7603 [Verticillium dahliae]|PNH37605.1 hypothetical protein VD0004_g9183 [Verticillium dahliae]|PNH45358.1 hypothetical protein VD0003_g9231 [Verticillium dahliae]|PNH59008.1 hypothetical protein VD000…
VDAG_07578	1.6771	1.4437	3.23841	13.2127	3.64236	11.1681	hypothetical protein VD0003_g93 [Verticillium dahliae]|PNH69530.1 hypothetical protein VD0002_g836 [Verticillium dahliae]
VDAG_06133	1.708	1.2649	7.30502	29.348	8.23403	22.7631	amine oxidase [Verticillium dahliae VdLs.17]|EGY15279.1 amine oxidase [Verticillium dahliae VdLs.17]|PNH28001.1 hypothetical protein BJF96_g8619 [Verticillium dahliae]|PNH46118.1 hypothetical protein VD0004_g1926 [Verticillium dahliae]|PNH49662.1 hypothetical protein VD0003_g7481 [Verticillium dahliae]|PNH59176.1 hypothetical protein VD0002_g8358 [Verticillium dahliae]|PNH72072.1 hypothetical pro…
VDAG_00199	1.7177	1.4687	0.962352	3.93662	1.1681	3.76056	amine oxidase [Verticillium dahliae VdLs.17]|EGY13517.1 amine oxidase [Verticillium dahliae VdLs.17]|PNH34206.1 hypothetical protein BJF96_g2659 [Verticillium dahliae]|PNH44912.1 hypothetical protein VD0004_g2860 [Verticillium dahliae]|PNH54607.1 hypothetical protein VD0003_g2931 [Verticillium dahliae]|PNH66961.1 hypothetical protein VD0002_g2594 [Verticillium dahliae]|PNH67430.1 hypothetical pro…
VDAG_01487	1.7706	1.5628	12.0081	50.6928	18.1404	61.8273	hypothetical protein BN1708_011442 [Verticillium longisporum]
VDAG_07033	1.8012	1.9181	4.92825	21.3369	6.41948	28.208	tetracycline resistance protein from transposon [Verticillium dahliae VdLs.17]|EGY15869.1 tetracycline resistance protein from transposon [Verticillium dahliae VdLs.17]|PNH36661.1 hypothetical protein BJF96_g426 [Verticillium dahliae]|PNH51415.1 hypothetical protein VD0003_g5820 [Verticillium dahliae]|PNH68836.1 hypothetical protein VD0002_g1312 [Verticillium dahliae]
VDAG_03922	1.8458	3.338	4.42645	20.1531	5.83896	74.021	4-hydroxyphenylpyruvate dioxygenase [Verticillium dahliae VdLs.17]|EGY22484.1 4-hydroxyphenylpyruvate dioxygenase [Verticillium dahliae VdLs.17]|PNH31789.1 hypothetical protein BJF96_g5044 [Verticillium dahliae]|PNH42666.1 hypothetical protein VD0003_g9750 [Verticillium dahliae]|PNH59380.1 hypothetical protein VD0002_g8171 [Verticillium dahliae]
VDAG_01655	1.8475	2.6464	1.04034	4.73502	1.06671	7.74946	rhamnolipids biosynthesis 3-oxoacyl-[acyl-carrier-protein] reductase [Verticillium dahliae VdLs.17]|EGY19639.1 rhamnolipids biosynthesis 3-oxoacyl-[acyl-carrier-protein] reductase [Verticillium dahliae VdLs.17]|PNH32903.1 hypothetical protein BJF96_g3655 [Verticillium dahliae]|PNH52568.1 hypothetical protein VD0003_g4783 [Verticillium dahliae]|PNH64272.1 hypothetical protein VD0002_g4336 [Vertici…
VDAG_01599	1.8924	1.3665	6.2539	28.8289	9.55656	28.4285	chlorocatechol 1,2-dioxygenase [Verticillium dahliae VdLs.17]|EGY17917.1 chlorocatechol 1,2-dioxygenase [Verticillium dahliae VdLs.17]|PNH33780.1 hypothetical protein BJF96_g2922 [Verticillium dahliae]|PNH44779.1 hypothetical protein VD0004_g3004 [Verticillium dahliae]|PNH51963.1 hypothetical protein VD0003_g5319 [Verticillium dahliae]|PNH65080.1 hypothetical protein VD0002_g3832 [Verticillium da…
VDAG_01968	1.8978	1.8162	0.429773	2.09364	0.76829	3.13584	salicylate 1-monooxygenase [Verticillium dahliae VdLs.17]|EGY19952.1 salicylate 1-monooxygenase [Verticillium dahliae VdLs.17]|PNH51805.1 hypothetical protein VD0003_g5469 [Verticillium dahliae]
VDAG_06020	1.9919	1.9553	0.228237	1.13499	0.566552	2.52853	hypothetical protein VDGE_30163 [Verticillium dahliae]
VDAG_05498	2.0036	1.5652	4.70519	23.178	6.43254	21.9896	ethanolamine utilization protein eutG [Verticillium dahliae VdLs.17]|EGY14334.1 ethanolamine utilization protein eutG [Verticillium dahliae VdLs.17]|PNH33926.1 hypothetical protein BJF96_g2745 [Verticillium dahliae]|PNH42024.1 hypothetical protein VD0004_g5176 [Verticillium dahliae]|PNH52434.1 hypothetical protein VD0003_g4881 [Verticillium dahliae]|PNH67459.1 hypothetical protein VD0002_g2252 [V…
VDAG_08101	2.0052	1.2983	1.0726	5.57413	2.61845	7.47355	hypothetical protein VDGD_08101 [Verticillium dahliae]
VDAG_03625	2.027	2.0963	1.4967	7.47917	1.14916	5.6365	NAD-binding Rossmann fold oxidoreductase family protein [Verticillium dahliae VdLs.17]|EGY22187.1 NAD-binding Rossmann fold oxidoreductase family protein [Verticillium dahliae VdLs.17]|PNH33581.1 hypothetical protein BJF96_g3278 [Verticillium dahliae]|PNH44731.1 hypothetical protein VD0003_g9366 [Verticillium dahliae]|PNH68804.1 hypothetical protein VD0002_g1372 [Verticillium dahliae]
VDAG_06181	2.0584	1.9037	1.25687	6.608	1.65141	6.93615	sorbitol dehydrogenase [Verticillium alfalfae VaMs.102]|XP_009657490.1 sorbitol dehydrogenase [Verticillium dahliae VdLs.17]|EEY23785.1 sorbitol dehydrogenase [Verticillium alfalfae VaMs.102]|EGY15327.1 sorbitol dehydrogenase [Verticillium dahliae VdLs.17]|PNH28094.1 hypothetical protein BJF96_g8666 [Verticillium dahliae]|PNH46112.1 hypothetical protein VD0004_g1920 [Verticillium dahliae]|PNH5449…
VDAG_07565	2.0962	2.1179	1.96355	10.6766	2.30827	11.7148	hypothetical protein VDGE_07565 [Verticillium dahliae]
VDAG_09950	2.0965	4.0985	1.90482	10.0899	2.02816	40.4336	isotrichodermin C-15 hydroxylase [Verticillium dahliae VdLs.17]|EGY19616.1 isotrichodermin C-15 hydroxylase [Verticillium dahliae VdLs.17]
VDAG_08340	2.1265	2.2702	9.93088	55.2743	8.82431	48.7401	hypothetical protein BJF96_g5909 [Verticillium dahliae]|PNH52044.1 hypothetical protein VD0003_g5259 [Verticillium dahliae]|PNH60463.1 hypothetical protein VD0002_g7176 [Verticillium dahliae]
VDAG_03899	2.1352	2.2861	1.24174	6.87847	1.40288	7.92593	acyl-CoA dehydrogenase family protein [Verticillium dahliae VdLs.17]|EGY22461.1 acyl-CoA dehydrogenase family protein [Verticillium dahliae VdLs.17]
VDAG_04784	2.1807	2.686	0.457365	2.52532	0.659067	4.92672	hypothetical protein BN1708_010998 [Verticillium longisporum]
VDAG_06721	2.2348	1.9734	3.27785	18.9935	3.22017	14.6047	hypothetical protein BN1723_001359, partial [Verticillium longisporum]
VDAG_09324	2.2715	1.8756	2.82132	17.2582	5.1549	21.7224	carotenoid cleavage dioxygenase [Verticillium dahliae VdLs.17]|EGY18990.1 carotenoid cleavage dioxygenase [Verticillium dahliae VdLs.17]
VDAG_00393	2.2858	1.8466	1.38734	8.35577	2.70536	11.1483	NADP-dependent L-serine/L-allo-threonine dehydrogenase ydfG [Verticillium dahliae VdLs.17]|EGY13711.1 NADP-dependent L-serine/L-allo-threonine dehydrogenase ydfG [Verticillium dahliae VdLs.17]|PNH34214.1 hypothetical protein BJF96_g2466 [Verticillium dahliae]|PNH46712.1 hypothetical protein VD0004_g1426 [Verticillium dahliae]|PNH53708.1 hypothetical protein VD0003_g3740 [Verticillium dahliae]|PNH…
VDAG_08495	2.3103	1.0841	2.42439	14.7659	3.71457	9.19623	D-galacturonic acid reductase [Verticillium dahliae VdLs.17]|EGY18161.1 D-galacturonic acid reductase [Verticillium dahliae VdLs.17]
VDAG_06543	2.3122	2.1872	4.08488	26.1309	4.02965	21.2377	hypothetical protein VDAG_06543 [Verticillium dahliae VdLs.17]|EGY15053.1 hypothetical protein VDAG_06543 [Verticillium dahliae VdLs.17]|PNH27534.1 hypothetical protein BJF96_g9173 [Verticillium dahliae]|PNH66005.1 hypothetical protein VD0002_g3209 [Verticillium dahliae]|RBQ74341.1 hypothetical protein VDGD_06543 [Verticillium dahliae]
VDAG_01822	2.3373	2.4417	0.311395	1.97658	0.26306	1.65263	hypothetical protein VDAG_01822 [Verticillium dahliae VdLs.17]|EGY19806.1 hypothetical protein VDAG_01822 [Verticillium dahliae VdLs.17]
VDAG_03846	2.3555	2.8143	4.44072	28.2357	4.38341	35.48	D-arabinitol 2-dehydrogenase [Verticillium dahliae VdLs.17]|EGY22408.1 D-arabinitol 2-dehydrogenase [Verticillium dahliae VdLs.17]
VDAG_02036	2.3559	2.1615	0.606344	3.99873	0.952936	4.89123	hypothetical protein VDGD_21617 [Verticillium dahliae]
VDAG_03502	2.4298	3.4066	0.465979	3.26118	0.372164	4.50798	pyrroline-5-carboxylate reductase [Verticillium dahliae VdLs.17]|EGY22062.1 pyrroline-5-carboxylate reductase [Verticillium dahliae VdLs.17]
VDAG_07863	2.508	2.6042	0.128676	0.924111	0.176296	1.2395	4-hydroxyacetophenone monooxygenase [Verticillium dahliae VdLs.17]|EGY16699.1 4-hydroxyacetophenone monooxygenase [Verticillium dahliae VdLs.17]|PNH31531.1 hypothetical protein BJF96_g5120 [Verticillium dahliae]|PNH43110.1 hypothetical protein VD0004_g4297 [Verticillium dahliae]|PNH55190.1 hypothetical protein VD0003_g2422 [Verticillium dahliae]|PNH68980.1 hypothetical protein VD0001_g7336 [Verti…
VDAG_08892	2.5552	1.4488	4.27483	31.0706	9.74972	30.9095	aldo-keto reductase family 1 member C4 [Verticillium dahliae VdLs.17]|EGY18732.1 aldo-keto reductase family 1 member C4 [Verticillium dahliae VdLs.17]
VDAG_08290	2.5718	4.2498	0.445335	3.38015	0.183923	4.29407	2,5-diketo-D-gluconic acid reductase A [Verticillium dahliae VdLs.17]|EGY17126.1 2,5-diketo-D-gluconic acid reductase A [Verticillium dahliae VdLs.17]
VDAG_09915	2.5739	2.2717	13.4923	102.23	18.8327	106.248	D-amino-acid oxidase [Verticillium dahliae VdLs.17]|EGY19581.1 D-amino-acid oxidase [Verticillium dahliae VdLs.17]
VDAG_04668	2.5766	1.9249	2.3124	17.4649	4.72691	20.7769	rhamnolipids biosynthesis 3-oxoacyl-[acyl-carrier-protein] reductase [Verticillium dahliae VdLs.17]|EGY23230.1 rhamnolipids biosynthesis 3-oxoacyl-[acyl-carrier-protein] reductase [Verticillium dahliae VdLs.17]
VDAG_03968	2.5916	2.655	1.19436	9.05048	1.24838	9.06074	long-chain specific acyl-CoA dehydrogenase [Verticillium dahliae VdLs.17]|EGY22530.1 long-chain specific acyl-CoA dehydrogenase [Verticillium dahliae VdLs.17]|PNH31651.1 hypothetical protein BJF96_g4998 [Verticillium dahliae]|PNH56615.1 hypothetical protein VD0003_g1152 [Verticillium dahliae]|PNH62976.1 hypothetical protein VD0002_g5238 [Verticillium dahliae]
VDAG_08802	2.6246	2.2587	3.83845	29.4751	4.87057	27.1619	aldehyde dehydrogenase [Verticillium dahliae VdLs.17]|EGY18468.1 aldehyde dehydrogenase [Verticillium dahliae VdLs.17]|PNH34801.1 hypothetical protein BJF96_g2294 [Verticillium dahliae]|PNH40545.1 hypothetical protein VD0004_g6443 [Verticillium dahliae]|PNH50986.1 hypothetical protein VD0003_g6211 [Verticillium dahliae]|PNH64875.1 hypothetical protein VD0002_g3940 [Verticillium dahliae]|PNH71121.…
VDAG_08103	2.6563	2.7145	18.2082	146.799	19.7228	148.666	choline dehydrogenase [Verticillium dahliae VdLs.17]|EGY16939.1 choline dehydrogenase [Verticillium dahliae VdLs.17]|PNH31129.1 hypothetical protein BJF96_g5439 [Verticillium dahliae]|PNH51724.1 hypothetical protein VD0003_g5544 [Verticillium dahliae]|PNH67206.1 hypothetical protein VD0002_g2412 [Verticillium dahliae]
VDAG_02926	2.6757	2.8165	2.37728	18.9792	2.58503	21.0528	glyoxalase/bleomycin resistance protein/dioxygenase [Verticillium dahliae VdLs.17]|EGY21402.1 glyoxalase/bleomycin resistance protein/dioxygenase [Verticillium dahliae VdLs.17]|CRK15147.1 hypothetical protein BN1708_011367 [Verticillium longisporum]|CRK31294.1 hypothetical protein BN1723_014471 [Verticillium longisporum]|PNH30400.1 hypothetical protein BJF96_g6432 [Verticillium dahliae]|PNH37042.…
VDAG_03613	2.7876	2.1918	0.494913	4.20498	0.525176	2.72208	hypothetical protein VD0003_g6731 [Verticillium dahliae]
VDAG_09908	2.8127	2.0714	14.1077	124.715	17.025	82.5745	hypothetical protein BN1708_006928 [Verticillium longisporum]
VDAG_07448	2.8313	2.3135	0.590317	5.28963	0.99138	5.71056	hypothetical protein BJF96_g67 [Verticillium dahliae]|PNH49838.1 hypothetical protein VD0003_g7327 [Verticillium dahliae]|PNH61871.1 hypothetical protein VD0002_g6022 [Verticillium dahliae]
VDAG_03187	2.8454	2.4868	0.585038	5.48031	0.726633	4.71857	general stress protein [Verticillium dahliae VdLs.17]|EGY21747.1 general stress protein [Verticillium dahliae VdLs.17]|PNH28221.1 hypothetical protein BJF96_g8485 [Verticillium dahliae]|PNH54012.1 hypothetical protein VD0003_g3460 [Verticillium dahliae]|PNH60109.1 hypothetical protein VD0002_g7490 [Verticillium dahliae]
VDAG_04960	2.8507	2.4638	1.02261	9.18701	1.03103	6.59117	salicylate hydroxylase [Verticillium dahliae VdLs.17]|EGY23522.1 salicylate hydroxylase [Verticillium dahliae VdLs.17]|PNH44232.1 hypothetical protein VD0004_g3427 [Verticillium dahliae]
VDAG_02145	2.8654	3.6804	0.541972	5.05164	0.342253	5.08197	GCY protein [Verticillium dahliae VdLs.17]|EGY20129.1 GCY protein [Verticillium dahliae VdLs.17]|PNH30951.1 hypothetical protein BJF96_g5750 [Verticillium dahliae]|PNH55304.1 hypothetical protein VD0003_g2293 [Verticillium dahliae]|PNH69182.1 hypothetical protein VD0002_g1066 [Verticillium dahliae]|RBQ83189.1 hypothetical protein VDGD_02145 [Verticillium dahliae]
VDAG_03614	2.9485	2.6924	12.572	121.968	18.3818	135.804	hypothetical protein BJF96_g3291 [Verticillium dahliae]|PNH50455.1 hypothetical protein VD0003_g6729 [Verticillium dahliae]|PNH63073.1 hypothetical protein VD0002_g5161 [Verticillium dahliae]
VDAG_08517	3.0057	2.6971	5.31254	54.2721	6.95536	51.9059	3-hydroxybutyryl-CoA dehydrogenase [Verticillium dahliae VdLs.17]|EGY18183.1 3-hydroxybutyryl-CoA dehydrogenase [Verticillium dahliae VdLs.17]|PNH37554.1 hypothetical protein VD0004_g9234 [Verticillium dahliae]|PNH52578.1 hypothetical protein VD0003_g4744 [Verticillium dahliae]|PNH67788.1 hypothetical protein VD0001_g7696 [Verticillium dahliae]
VDAG_09524	3.0057	1.5922	0.932698	9.56165	2.2433	7.74551	hypothetical protein BN1708_014937, partial [Verticillium longisporum]
VDAG_02096	3.0813	2.6363	0.979132	10.5029	1.89041	13.5557	fumarate reductase/succinate dehydrogenase flavoprotein [Verticillium dahliae VdLs.17]|EGY20080.1 fumarate reductase/succinate dehydrogenase flavoprotein [Verticillium dahliae VdLs.17]|PNH31037.1 hypothetical protein BJF96_g5700 [Verticillium dahliae]|PNH53468.1 hypothetical protein VD0003_g3972 [Verticillium dahliae]|PNH60791.1 hypothetical protein VD0002_g6887 [Verticillium dahliae]
VDAG_03617	3.0859	4.2328	6.07415	65.2332	4.77543	104.18	riboflavin biosynthesis protein RibD C-terminal domain-containing protein [Verticillium dahliae VdLs.17]|EGY22179.1 riboflavin biosynthesis protein RibD C-terminal domain-containing protein [Verticillium dahliae VdLs.17]
VDAG_06717	3.1934	3.0325	0.351249	4.18099	0.367185	3.47411	S-(hydroxymethyl)glutathione dehydrogenase [Verticillium dahliae VdLs.17]|EGY15553.1 S-(hydroxymethyl)glutathione dehydrogenase [Verticillium dahliae VdLs.17]|PNH35781.1 hypothetical protein BJF96_g962 [Verticillium dahliae]|PNH44628.1 hypothetical protein VD0004_g3120 [Verticillium dahliae]|PNH54225.1 hypothetical protein VD0003_g3299 [Verticillium dahliae]|PNH58603.1 hypothetical protein VD0002…
VDAG_07799	3.2279	1.5164	2.43633	28.4709	5.42802	17.8753	GCY protein [Verticillium dahliae VdLs.17]|EGY16635.1 GCY protein [Verticillium dahliae VdLs.17]|PNH31596.1 hypothetical protein BJF96_g5184 [Verticillium dahliae]|PNH50667.1 hypothetical protein VD0003_g6500 [Verticillium dahliae]|PNH61270.1 hypothetical protein VD0002_g6496 [Verticillium dahliae]
VDAG_00921	3.2511	3.2513	2.08963	25.02	1.74209	19.1235	zeta-crystallin [Verticillium dahliae VdLs.17]|EGY17239.1 zeta-crystallin [Verticillium dahliae VdLs.17]|PNH32582.1 hypothetical protein BJF96_g4258 [Verticillium dahliae]|PNH38749.1 hypothetical protein VD0004_g8104 [Verticillium dahliae]|PNH49474.1 hypothetical protein VD0003_g7676 [Verticillium dahliae]|PNH59129.1 hypothetical protein VD0002_g8406 [Verticillium dahliae]|PNH66931.1 hypothetical…
VDAG_04793	3.3657	2.7677	0.470774	6.18353	0.52216	4.10381	hypothetical protein BN1708_007909 [Verticillium longisporum]|CRK38637.1 hypothetical protein BN1723_015391 [Verticillium longisporum]
VDAG_09269	3.5074	3.8005	1.03667	14.8422	1.49984	24.5301	NAD(P) transhydrogenase [Verticillium dahliae VdLs.17]|EGY18935.1 NAD(P) transhydrogenase [Verticillium dahliae VdLs.17]|PNH30569.1 hypothetical protein BJF96_g6152 [Verticillium dahliae]|PNH56362.1 hypothetical protein VD0003_g1309 [Verticillium dahliae]|PNH69813.1 hypothetical protein VD0002_g683 [Verticillium dahliae]
VDAG_08463	3.5706	2.4492	4.23725	64.459	6.51136	40.8617	hypothetical protein VD0004_g2655 [Verticillium dahliae]|PNH74841.1 hypothetical protein VD0001_g2700 [Verticillium dahliae]|RXG49168.1 hypothetical protein VDGE_08463 [Verticillium dahliae]
VDAG_07911	3.6762	4.2728	0.123613	1.95208	0.0495248	1.25795	alcohol dehydrogenase zinc-binding domain-containing protein [Verticillium dahliae VdLs.17]|EGY16747.1 alcohol dehydrogenase zinc-binding domain-containing protein [Verticillium dahliae VdLs.17]|PNH28314.1 hypothetical protein BJF96_g8396 [Verticillium dahliae]|PNH54051.1 hypothetical protein VD0003_g3433 [Verticillium dahliae]|PNH63245.1 hypothetical protein VD0002_g5055 [Verticillium dahliae]
VDAG_04532	3.7721	3.5598	0.843614	15.0196	1.35504	18.4605	choline dehydrogenase [Verticillium dahliae VdLs.17]|EGY23094.1 choline dehydrogenase [Verticillium dahliae VdLs.17]
VDAG_05780	3.8776	3.2467	2.47185	45.8919	3.64714	39.8923	hypothetical protein BJF96_g1789 [Verticillium dahliae]
VDAG_04444	4.0305	4.0382	5.94804	123.469	6.2763	123.241	phenylacetone monooxygenase [Verticillium dahliae VdLs.17]|EGY23006.1 phenylacetone monooxygenase [Verticillium dahliae VdLs.17]|PNH31912.1 hypothetical protein BJF96_g4750 [Verticillium dahliae]|PNH51632.1 hypothetical protein VD0003_g5623 [Verticillium dahliae]|PNH61394.1 hypothetical protein VD0002_g6420 [Verticillium dahliae]
VDAG_00973	4.0636	2.8749	44.5032	942.744	53.1306	448.271	fumarate reductase [Verticillium dahliae VdLs.17]|EGY17291.1 fumarate reductase [Verticillium dahliae VdLs.17]
VDAG_09515	4.1664	3.1482	0.043384	1.135	0.167713	1.76226	O-methylsterigmatocystin oxidoreductase [Verticillium dahliae VdLs.17]|EGY19181.1 O-methylsterigmatocystin oxidoreductase [Verticillium dahliae VdLs.17]
VDAG_07329	4.268	2.6094	0.0621131	1.50201	0.273676	1.92742	salicylate hydroxylase [Verticillium dahliae VdLs.17]|EGY16165.1 salicylate hydroxylase [Verticillium dahliae VdLs.17]|PNH30185.1 hypothetical protein BJF96_g6611 [Verticillium dahliae]|PNH55416.1 hypothetical protein VD0003_g2171 [Verticillium dahliae]|PNH69127.1 hypothetical protein VD0002_g1119 [Verticillium dahliae]
VDAG_01628	4.2725	3.7644	4.78581	117.619	4.2897	67.6625	hypothetical protein BJF96_g2952 [Verticillium dahliae]|PNH39171.1 hypothetical protein VD0004_g7711 [Verticillium dahliae]|PNH58022.1 hypothetical protein VD0002_g9504 [Verticillium dahliae]|PNH67943.1 hypothetical protein VD0001_g7656 [Verticillium dahliae]|RBQ65918.1 hypothetical protein VDGD_01628 [Verticillium dahliae]|RXG45839.1 hypothetical protein VDGE_01628 [Verticillium dahliae]
VDAG_09867	4.3796	3.1486	11.4628	300.772	17.3056	176.919	acyl-CoA dehydrogenase [Verticillium dahliae VdLs.17]|EGY19533.1 acyl-CoA dehydrogenase [Verticillium dahliae VdLs.17]|PNH29835.1 hypothetical protein BJF96_g6942 [Verticillium dahliae]|PNH51614.1 hypothetical protein VD0003_g5653 [Verticillium dahliae]|PNH60813.1 hypothetical protein VD0002_g6884 [Verticillium dahliae]
VDAG_06240	4.4188	5.6911	0.212577	5.50719	0.250499	16.3758	hypothetical protein VDGE_06241 [Verticillium dahliae]
VDAG_04961	4.5956	4.6677	0.557158	16.8793	0.580552	17.1581	hypothetical protein VDGE_04962 [Verticillium dahliae]
VDAG_07313	4.676	3.7787	0.0243313	0.897196	0.0940596	1.56554	hypothetical protein BN1723_000018 [Verticillium longisporum]
VDAG_04685	5.1846	7.5314	0.126792	5.76734	0	4.81371	AdhA [Verticillium dahliae VdLs.17]|EGY23247.1 AdhA [Verticillium dahliae VdLs.17]|PNH27420.1 hypothetical protein BJF96_g9245 [Verticillium dahliae]|PNH51872.1 hypothetical protein VD0003_g5422 [Verticillium dahliae]|PNH63437.1 hypothetical protein VD0002_g4935 [Verticillium dahliae]
VDAG_02934	6.4328	5.5025	0.0219501	2.39866	0.0673505	3.64122	carotenoid cleavage dioxygenase [Verticillium dahliae VdLs.17]|EGY21410.1 carotenoid cleavage dioxygenase [Verticillium dahliae VdLs.17]
PS：The red font represents the gene enriched in the dioxygenase activity term.

## Sheet: related to energy metabolism
pathway name	gene ID	log2FoldChange		FPKM mean				description
		2h	6h	M0H2	M3H2	M0H6	M3H6
Glyoxylate and dicarboxylate metabolism	VDAG_08615	5.6466	4.6222	2.50527	160.701	4.52299	128.345	isocitrate lyase [Verticillium alfalfae VaMs.102]|EEY14216.1 isocitrate lyase [Verticillium alfalfae VaMs.102]|RNJ56246.1 isocitrate lyase 1 [Verticillium nonalfalfae]
	VDAG_08238	5.0587	5.8441	1.03879	43.0089	1.57792	102.905	hypothetical protein BJF96_g5569 [Verticillium dahliae]|PNH70289.1 hypothetical protein VD0002_g285 [Verticillium dahliae]|RXG46687.1 hypothetical protein VDGE_08238 [Verticillium dahliae]
	VDAG_07057	3.97	2.7126	7.38358	142.194	13.0737	99.537	hypothetical protein BJF96_g449 [Verticillium dahliae]|PNH62687.1 hypothetical protein VD0002_g5448 [Verticillium dahliae]|PNH68216.1 hypothetical protein VD0001_g7572 [Verticillium dahliae]|RXG47247.1 hypothetical protein VDGE_07057 [Verticillium dahliae]
	VDAG_01774	3.8805	4.2294	9.82341	180.558	6.45037	139.328	hypothetical protein VDGE_01774 [Verticillium dahliae]
	VDAG_09022	3.1721	2.9493	9.51313	110.048	14.3591	128.791	hypothetical protein BN1708_001117 [Verticillium longisporum]
	VDAG_02317	3.0246	2.4778	0.140866	1.42649	0.39702	2.54932	formamidase [Verticillium dahliae VdLs.17]|EGY20301.1 formamidase [Verticillium dahliae VdLs.17]
	VDAG_02769	2.9876	2.4604	12.9511	128.636	15.0035	96.3783	hypothetical protein BN1708_001672 [Verticillium longisporum]
	VDAG_02768	1.3789	1.0412	6.76521	22.2211	10.2255	24.069	mitochondrial 2-methylisocitrate lyase [Verticillium dahliae VdLs.17]|EGY21244.1 mitochondrial 2-methylisocitrate lyase [Verticillium dahliae VdLs.17]|PNH53067.1 hypothetical protein VD0003_g4302 [Verticillium dahliae]|PNH67161.1 hypothetical protein VD0002_g2442 [Verticillium dahliae]
	VDAG_05792	1.3244	1.7816	1.53258	4.83666	1.42809	5.70076	peroxisomal catalase [Verticillium dahliae VdLs.17]|EGY14628.1 peroxisomal catalase [Verticillium dahliae VdLs.17]
	VDAG_06575	1.0166	1.2349	1.12446	2.92029	1.68187	4.59984	hypothetical protein BN1723_000464 [Verticillium longisporum]
	VDAG_09433	-1.0204	-1.0779	290.679	179.077	320.923	176.846	hypothetical protein BN1708_000116, partial [Verticillium longisporum]
	VDAG_08259	-1.0613	-1.1339	342.499	204.929	281.935	148.052	hypothetical protein BN1708_017368, partial [Verticillium longisporum]|CRK42978.1 hypothetical protein BN1723_019093, partial [Verticillium longisporum]
	VDAG_02727	-1.1126	-1.4129	54.714	31.8718	59.9108	25.8624	glycine dehydrogenase [Verticillium dahliae VdLs.17]|EGY21203.1 glycine dehydrogenase [Verticillium dahliae VdLs.17]|PNH31545.1 hypothetical protein BJF96_g5351 [Verticillium dahliae]|PNH54290.1 hypothetical protein VD0003_g3222 [Verticillium dahliae]|PNH67856.1 hypothetical protein VD0002_g1988 [Verticillium dahliae]
	VDAG_00846	-1.1881	-1.3961	5.43382	2.96959	4.16738	1.84369	glycerate dehydrogenase [Verticillium dahliae VdLs.17]|EGY17164.1 glycerate dehydrogenase [Verticillium dahliae VdLs.17]|PNH32594.1 hypothetical protein BJF96_g4179 [Verticillium dahliae]|PNH41273.1 hypothetical protein VD0003_g9989 [Verticillium dahliae]|PNH56350.1 hypothetical protein VD0002_g9806 [Verticillium dahliae]
	VDAG_00824	-1.3259	-2.6251	431.593	212.796	632.527	120.868	serine hydroxymethyltransferase [Verticillium dahliae VdLs.17]|EGY17142.1 serine hydroxymethyltransferase [Verticillium dahliae VdLs.17]|PNH32598.1 hypothetical protein BJF96_g4155 [Verticillium dahliae]|PNH39671.1 hypothetical protein VD0004_g7223 [Verticillium dahliae]|PNH50486.1 hypothetical protein VD0003_g6690 [Verticillium dahliae]|PNH65697.1 hypothetical protein VD0002_g3404 [Verticillium …
	VDAG_00970	-1.3682	-1.5858	62.5672	30.2053	91.6812	35.4105	acetyl-CoA acetyltransferase [Verticillium dahliae VdLs.17]|EGY17288.1 acetyl-CoA acetyltransferase [Verticillium dahliae VdLs.17]|PNH32481.1 hypothetical protein BJF96_g4310 [Verticillium dahliae]|PNH45937.1 hypothetical protein VD0004_g2066 [Verticillium dahliae]|PNH46546.1 hypothetical protein VD0003_g8996 [Verticillium dahliae]|PNH59267.1 hypothetical protein VD0002_g8278 [Verticillium dahlia…
	VDAG_03946	-1.4045	-1.4033	475.563	226.396	387.027	170.291	citrate synthase [Verticillium dahliae VdLs.17]|EGY22508.1 citrate synthase [Verticillium dahliae VdLs.17]|PNH31643.1 hypothetical protein BJF96_g5019 [Verticillium dahliae]|PNH39800.1 hypothetical protein VD0004_g7135 [Verticillium dahliae]|PNH56603.1 hypothetical protein VD0003_g1140 [Verticillium dahliae]|PNH64814.1 hypothetical protein VD0002_g3973 [Verticillium dahliae]|PNH68601.1 hypothetic…
Fatty acid metabolism	VDAG_08463	3.5706	2.4492	4.23725	64.459	6.51136	40.8617	hypothetical protein VD0004_g2655 [Verticillium dahliae]|PNH74841.1 hypothetical protein VD0001_g2700 [Verticillium dahliae]|RXG49168.1 hypothetical protein VDGE_08463 [Verticillium dahliae]
	VDAG_01631	3.3875	2.3502	15.3359	203.774	21.2373	122.257	3-ketoacyl-CoA thiolase [Verticillium dahliae VdLs.17]|EGY17949.1 3-ketoacyl-CoA thiolase [Verticillium dahliae VdLs.17]
	VDAG_08250	3.2932	2.6975	5.75126	71.8264	7.74966	57.1041	3-ketoacyl-CoA thiolase [Verticillium dahliae VdLs.17]|EGY17086.1 3-ketoacyl-CoA thiolase [Verticillium dahliae VdLs.17]|PNH31258.1 hypothetical protein BJF96_g5580 [Verticillium dahliae]|PNH47388.1 hypothetical protein VD0004_g917 [Verticillium dahliae]|PNH48825.1 hypothetical protein VD0003_g8305 [Verticillium dahliae]|PNH60207.1 hypothetical protein VD0002_g7393 [Verticillium dahliae]|PNH74738…
	VDAG_09022	3.1721	2.9493	9.51313	110.048	14.3591	128.791	hypothetical protein BN1708_001117 [Verticillium longisporum]
	VDAG_07544	3.155	2.5336	1.99875	22.5718	1.8731	12.5326	non-specific lipid-transfer protein [Verticillium dahliae VdLs.17]|EGY16380.1 non-specific lipid-transfer protein [Verticillium dahliae VdLs.17]
	VDAG_03757	2.4223	1.8059	7.5234	51.1887	14.7226	58.9246	enoyl-CoA hydratase [Verticillium dahliae VdLs.17]|EGY22319.1 enoyl-CoA hydratase [Verticillium dahliae VdLs.17]|PNH33608.1 hypothetical protein BJF96_g3149 [Verticillium dahliae]|PNH39354.1 hypothetical protein VD0004_g7532 [Verticillium dahliae]|PNH49980.1 hypothetical protein VD0003_g7170 [Verticillium dahliae]|PNH62358.1 hypothetical protein VD0002_g5669 [Verticillium dahliae]|PNH69236.1 hypo…
	VDAG_03899	2.1352	2.2861	1.24174	6.87847	1.40288	7.92593	acyl-CoA dehydrogenase family protein [Verticillium dahliae VdLs.17]|EGY22461.1 acyl-CoA dehydrogenase family protein [Verticillium dahliae VdLs.17]
	VDAG_05477	2.11	1.8592	1.87804	10.3194	2.74029	11.4021	3-oxoacyl-[acyl-carrier-protein] reductase [Verticillium dahliae VdLs.17]|EGY14313.1 3-oxoacyl-[acyl-carrier-protein] reductase [Verticillium dahliae VdLs.17]|PNH44294.1 hypothetical protein VD0003_g9459 [Verticillium dahliae]|PNH46958.1 hypothetical protein VD0004_g1272 [Verticillium dahliae]|PNH58534.1 hypothetical protein VD0002_g8999 [Verticillium dahliae]|PNH74996.1 hypothetical protein VD00…
	VDAG_00725	2.0786	1.9297	16.9232	90.7225	24.352	106.397	palmitoyl-protein thioesterase [Verticillium dahliae VdLs.17]|EGY14043.1 palmitoyl-protein thioesterase [Verticillium dahliae VdLs.17]|PNH33257.1 hypothetical protein BJF96_g3538 [Verticillium dahliae]|PNH50133.1 hypothetical protein VD0003_g7047 [Verticillium dahliae]|PNH68962.1 hypothetical protein VD0002_g1269 [Verticillium dahliae]
	VDAG_03940	2.0165	1.4168	29.43	150.118	32.9798	102	hypothetical protein VD0003_g1126 [Verticillium dahliae]
	VDAG_00401	1.7104	1.1128	16.802	68.9407	25.8837	64.2766	long-chain-fatty-acid-CoA ligase [Verticillium alfalfae VaMs.102]|EEY14684.1 long-chain-fatty-acid-CoA ligase [Verticillium alfalfae VaMs.102]
	VDAG_03451	1.6741	2.4083	1.31176	5.37351	1.38427	8.54736	3-oxoacyl-[acyl-carrier-protein] reductase [Verticillium dahliae VdLs.17]|EGY22011.1 3-oxoacyl-[acyl-carrier-protein] reductase [Verticillium dahliae VdLs.17]|PNH29044.1 hypothetical protein BJF96_g7603 [Verticillium dahliae]|PNH37605.1 hypothetical protein VD0004_g9183 [Verticillium dahliae]|PNH45358.1 hypothetical protein VD0003_g9231 [Verticillium dahliae]|PNH59008.1 hypothetical protein VD000…
	VDAG_00970	-1.3682	-1.5858	62.5672	30.2053	91.6812	35.4105	acetyl-CoA acetyltransferase [Verticillium dahliae VdLs.17]|EGY17288.1 acetyl-CoA acetyltransferase [Verticillium dahliae VdLs.17]|PNH32481.1 hypothetical protein BJF96_g4310 [Verticillium dahliae]|PNH45937.1 hypothetical protein VD0004_g2066 [Verticillium dahliae]|PNH46546.1 hypothetical protein VD0003_g8996 [Verticillium dahliae]|PNH59267.1 hypothetical protein VD0002_g8278 [Verticillium dahlia…
	VDAG_01393	-1.4384	-1.3715	185.227	85.5317	156.421	69.3138	elongation of fatty acids protein [Verticillium dahliae VdLs.17]|EGY17711.1 elongation of fatty acids protein [Verticillium dahliae VdLs.17]|PNH35682.1 hypothetical protein BJF96_g1398 [Verticillium dahliae]|PNH47199.1 hypothetical protein VD0004_g1025 [Verticillium dahliae]|PNH55885.1 hypothetical protein VD0003_g1795 [Verticillium dahliae]|PNH69600.1 hypothetical protein VD0002_g812 [Verticilli…
	VDAG_00632	-1.6602	-1.3499	111.437	44.1346	142.176	63.828	fatty acid synthase subunit alpha reductase [Verticillium dahliae VdLs.17]|EGY13950.1 fatty acid synthase subunit alpha reductase [Verticillium dahliae VdLs.17]|PNH33141.1 hypothetical protein BJF96_g3445 [Verticillium dahliae]|PNH42480.1 hypothetical protein VD0004_g4804 [Verticillium dahliae]|PNH55225.1 hypothetical protein VD0003_g2376 [Verticillium dahliae]|PNH67503.1 hypothetical protein VD0…
	VDAG_03674	-1.8248	-1.2462	101.57	35.6475	137.222	65.7728	acetyl-CoA carboxylase [Verticillium dahliae VdLs.17]|EGY22236.1 acetyl-CoA carboxylase [Verticillium dahliae VdLs.17]|PNH33687.1 hypothetical protein BJF96_g3229 [Verticillium dahliae]|PNH54980.1 hypothetical protein VD0003_g2611 [Verticillium dahliae]|PNH59528.1 hypothetical protein VD0002_g8026 [Verticillium dahliae]
	VDAG_00631	-1.9322	-1.783	131.534	42.8998	163.134	54.4083	hypothetical protein VDGE_00631 [Verticillium dahliae]
	VDAG_10469	-2.8578	-1.8187	160.085	27.8562	122.299	39.5939	hypothetical protein VD0004_g4955 [Verticillium dahliae]|PNH69910.1 hypothetical protein VD0001_g7030 [Verticillium dahliae]|RXG41293.1 hypothetical protein VDGE_10469 [Verticillium dahliae]
Glycolysis / Gluconeogenesis	VDAG_02013	4.0481	3.1594	7.90512	160.398	13.1746	137.242	aldehyde dehydrogenase [Verticillium dahliae VdLs.17]|EGY19997.1 aldehyde dehydrogenase [Verticillium dahliae VdLs.17]
	VDAG_07057	3.97	2.7126	7.38358	142.194	13.0737	99.537	hypothetical protein BJF96_g449 [Verticillium dahliae]|PNH62687.1 hypothetical protein VD0002_g5448 [Verticillium dahliae]|PNH68216.1 hypothetical protein VD0001_g7572 [Verticillium dahliae]|RXG47247.1 hypothetical protein VDGE_07057 [Verticillium dahliae]
	VDAG_08102	2.9887	2.3883	0.930341	9.48673	2.07122	12.5793	hypothetical protein VDGD_08102 [Verticillium dahliae]
	VDAG_07446	2.7772	2.6532	39.7518	343.816	90.4785	657.818	hypothetical protein VDGE_07446 [Verticillium dahliae]
	VDAG_08802	2.6246	2.2587	3.83845	29.4751	4.87057	27.1619	aldehyde dehydrogenase [Verticillium dahliae VdLs.17]|EGY18468.1 aldehyde dehydrogenase [Verticillium dahliae VdLs.17]|PNH34801.1 hypothetical protein BJF96_g2294 [Verticillium dahliae]|PNH40545.1 hypothetical protein VD0004_g6443 [Verticillium dahliae]|PNH50986.1 hypothetical protein VD0003_g6211 [Verticillium dahliae]|PNH64875.1 hypothetical protein VD0002_g3940 [Verticillium dahliae]|PNH71121.…
	VDAG_10101	2.376	1.6104	21.5574	140.645	46.8777	164.899	fructose-1,6-bisphosphatase [Verticillium alfalfae VaMs.102]|EEY22099.1 fructose-1,6-bisphosphatase [Verticillium alfalfae VaMs.102]|CRK20975.1 hypothetical protein BN1708_003341 [Verticillium longisporum]|RNJ52796.1 Fructose-1,6-bisphosphatase [Verticillium nonalfalfae]
	VDAG_03992	2.2721	2.2356	3.11039	19.0013	5.22492	28.6362	GAL10 [Verticillium dahliae VdLs.17]|EGY22554.1 GAL10 [Verticillium dahliae VdLs.17]|PNH31665.1 hypothetical protein BJF96_g4974 [Verticillium dahliae]|PNH37931.1 hypothetical protein VD0004_g8864 [Verticillium dahliae]|PNH46687.1 hypothetical protein VD0003_g8971 [Verticillium dahliae]|PNH59370.1 hypothetical protein VD0002_g8180 [Verticillium dahliae]|PNH64388.1 hypothetical protein VD0001_g885…
	VDAG_04693	1.872	2.0731	0.9618	4.25148	0.639363	3.1012	N-benzyl-3-pyrrolidinol dehydrogenase [Verticillium dahliae VdLs.17]|EGY23255.1 N-benzyl-3-pyrrolidinol dehydrogenase [Verticillium dahliae VdLs.17]|PNH27436.1 hypothetical protein BJF96_g9237 [Verticillium dahliae]|PNH51859.1 hypothetical protein VD0003_g5409 [Verticillium dahliae]|PNH57884.1 hypothetical protein VD0002_g9640 [Verticillium dahliae]
	VDAG_00903	1.8116	1.68	1.20618	5.11853	2.94502	10.9041	pyruvate decarboxylase [Verticillium dahliae VdLs.17]|EGY17221.1 pyruvate decarboxylase [Verticillium dahliae VdLs.17]
	VDAG_10328	1.2274	1.4203	1.72285	4.99699	2.31046	7.21964	hypothetical protein VDGE_10328 [Verticillium dahliae]
	VDAG_09433	-1.0204	-1.0779	290.679	179.077	320.923	176.846	hypothetical protein BN1708_000116, partial [Verticillium longisporum]
	VDAG_06356	-1.021	-1.1466	182.362	113.629	203.946	105.857	pyruvate dehydrogenase E1 component subunit alpha [Verticillium alfalfae VaMs.102]|EEY22586.1 pyruvate dehydrogenase E1 component subunit alpha [Verticillium alfalfae VaMs.102]
	VDAG_00855	-1.0702	-1.6659	70.1625	42.1189	112.315	40.1909	hypothetical protein BN1708_015082 [Verticillium longisporum]|PNH32506.1 hypothetical protein BJF96_g4189 [Verticillium dahliae]|PNH43082.1 hypothetical protein VD0004_g4340 [Verticillium dahliae]|PNH53177.1 hypothetical protein VD0003_g4240 [Verticillium dahliae]|PNH65635.1 hypothetical protein VD0002_g3463 [Verticillium dahliae]|PNH71432.1 hypothetical protein VD0001_g6109 [Verticillium dahliae…
	VDAG_01642	-1.3588	-1.496	164.156	80.727	171.229	69.5319	pyruvate dehydrogenase E1 component subunit beta [Verticillium dahliae VdLs.17]|EGY19626.1 pyruvate dehydrogenase E1 component subunit beta [Verticillium dahliae VdLs.17]|PNH33084.1 hypothetical protein BJF96_g3642 [Verticillium dahliae]|PNH40393.1 hypothetical protein VD0004_g6602 [Verticillium dahliae]|PNH52551.1 hypothetical protein VD0003_g4767 [Verticillium dahliae]|PNH64266.1 hypothetical p…
	VDAG_08164	-1.3694	-1.5257	180.029	87.6621	193.923	77.2823	pyruvate dehydrogenase protein X component [Verticillium dahliae VdLs.17]|EGY17000.1 pyruvate dehydrogenase protein X component [Verticillium dahliae VdLs.17]|PNH31309.1 hypothetical protein BJF96_g5500 [Verticillium dahliae]|PNH61612.1 hypothetical protein VD0002_g6222 [Verticillium dahliae]|RBQ99862.1 hypothetical protein VDGD_08164 [Verticillium dahliae]|RXG46631.1 hypothetical protein VDGE_08…
	VDAG_01887	-1.6141	-1.7134	88.5447	36.2878	92.7023	32.0058	hypothetical protein VDGD_01887 [Verticillium dahliae]
	VDAG_03029	-1.8026	-2.1711	725.761	257.401	1051.03	270.568	hypothetical protein BN1708_008534 [Verticillium longisporum]
	VDAG_01206	-2.2278	-2.3472	544.045	145.64	509.258	113.953	pyruvate kinase [Verticillium alfalfae VaMs.102]|EEY17868.1 pyruvate kinase [Verticillium alfalfae VaMs.102]
Pyruvate metabolism	VDAG_02013	4.0481	3.1594	7.90512	160.398	13.1746	137.242	aldehyde dehydrogenase [Verticillium dahliae VdLs.17]|EGY19997.1 aldehyde dehydrogenase [Verticillium dahliae VdLs.17]
	VDAG_07057	3.97	2.7126	7.38358	142.194	13.0737	99.537	hypothetical protein BJF96_g449 [Verticillium dahliae]|PNH62687.1 hypothetical protein VD0002_g5448 [Verticillium dahliae]|PNH68216.1 hypothetical protein VD0001_g7572 [Verticillium dahliae]|RXG47247.1 hypothetical protein VDGE_07057 [Verticillium dahliae]
	VDAG_01774	3.8805	4.2294	9.82341	180.558	6.45037	139.328	hypothetical protein VDGE_01774 [Verticillium dahliae]
	VDAG_09022	3.1721	2.9493	9.51313	110.048	14.3591	128.791	hypothetical protein BN1708_001117 [Verticillium longisporum]
	VDAG_08102	2.9887	2.3883	0.930341	9.48673	2.07122	12.5793	hypothetical protein VDGD_08102 [Verticillium dahliae]
	VDAG_07446	2.7772	2.6532	39.7518	343.816	90.4785	657.818	hypothetical protein VDGE_07446 [Verticillium dahliae]
	VDAG_04693	1.872	2.0731	0.9618	4.25148	0.639363	3.1012	N-benzyl-3-pyrrolidinol dehydrogenase [Verticillium dahliae VdLs.17]|EGY23255.1 N-benzyl-3-pyrrolidinol dehydrogenase [Verticillium dahliae VdLs.17]|PNH27436.1 hypothetical protein BJF96_g9237 [Verticillium dahliae]|PNH51859.1 hypothetical protein VD0003_g5409 [Verticillium dahliae]|PNH57884.1 hypothetical protein VD0002_g9640 [Verticillium dahliae]
	VDAG_01443	1.6239	1.4356	10.2417	39.4287	12.5536	39.928	hypothetical protein VDGD_01443 [Verticillium dahliae]
	VDAG_02529	1.5366	1.0141	8.22922	29.5522	10.7706	25.2848	hypothetical protein BJF96_g8793 [Verticillium dahliae]|PNH70430.1 hypothetical protein VD0002_g257 [Verticillium dahliae]|RBR02342.1 hypothetical protein VDGD_02529 [Verticillium dahliae]|RXG44752.1 hypothetical protein VDGE_02529 [Verticillium dahliae]
	VDAG_06277	1.078	1.7158	5.17087	13.7412	5.2538	20.0469	hypothetical protein VDGE_06277 [Verticillium dahliae]
	VDAG_09433	-1.0204	-1.0779	290.679	179.077	320.923	176.846	hypothetical protein BN1708_000116, partial [Verticillium longisporum]
	VDAG_06356	-1.021	-1.1466	182.362	113.629	203.946	105.857	pyruvate dehydrogenase E1 component subunit alpha [Verticillium alfalfae VaMs.102]|EEY22586.1 pyruvate dehydrogenase E1 component subunit alpha [Verticillium alfalfae VaMs.102]
	VDAG_08259	-1.0613	-1.1339	342.499	204.929	281.935	148.052	hypothetical protein BN1708_017368, partial [Verticillium longisporum]|CRK42978.1 hypothetical protein BN1723_019093, partial [Verticillium longisporum]
	VDAG_01642	-1.3588	-1.496	164.156	80.727	171.229	69.5319	pyruvate dehydrogenase E1 component subunit beta [Verticillium dahliae VdLs.17]|EGY19626.1 pyruvate dehydrogenase E1 component subunit beta [Verticillium dahliae VdLs.17]|PNH33084.1 hypothetical protein BJF96_g3642 [Verticillium dahliae]|PNH40393.1 hypothetical protein VD0004_g6602 [Verticillium dahliae]|PNH52551.1 hypothetical protein VD0003_g4767 [Verticillium dahliae]|PNH64266.1 hypothetical p…
	VDAG_00970	-1.3682	-1.5858	62.5672	30.2053	91.6812	35.4105	acetyl-CoA acetyltransferase [Verticillium dahliae VdLs.17]|EGY17288.1 acetyl-CoA acetyltransferase [Verticillium dahliae VdLs.17]|PNH32481.1 hypothetical protein BJF96_g4310 [Verticillium dahliae]|PNH45937.1 hypothetical protein VD0004_g2066 [Verticillium dahliae]|PNH46546.1 hypothetical protein VD0003_g8996 [Verticillium dahliae]|PNH59267.1 hypothetical protein VD0002_g8278 [Verticillium dahlia…
	VDAG_08164	-1.3694	-1.5257	180.029	87.6621	193.923	77.2823	pyruvate dehydrogenase protein X component [Verticillium dahliae VdLs.17]|EGY17000.1 pyruvate dehydrogenase protein X component [Verticillium dahliae VdLs.17]|PNH31309.1 hypothetical protein BJF96_g5500 [Verticillium dahliae]|PNH61612.1 hypothetical protein VD0002_g6222 [Verticillium dahliae]|RBQ99862.1 hypothetical protein VDGD_08164 [Verticillium dahliae]|RXG46631.1 hypothetical protein VDGE_08…
	VDAG_03674	-1.8248	-1.2462	101.57	35.6475	137.222	65.7728	acetyl-CoA carboxylase [Verticillium dahliae VdLs.17]|EGY22236.1 acetyl-CoA carboxylase [Verticillium dahliae VdLs.17]|PNH33687.1 hypothetical protein BJF96_g3229 [Verticillium dahliae]|PNH54980.1 hypothetical protein VD0003_g2611 [Verticillium dahliae]|PNH59528.1 hypothetical protein VD0002_g8026 [Verticillium dahliae]
	VDAG_01206	-2.2278	-2.3472	544.045	145.64	509.258	113.953	pyruvate kinase [Verticillium alfalfae VaMs.102]|EEY17868.1 pyruvate kinase [Verticillium alfalfae VaMs.102]
Starch and sucrose metabolism	VDAG_09750	4.6448	3.6153	3.21858	99.9243	7.05388	98.6109	hypothetical protein VDGD_09750 [Verticillium dahliae]
	VDAG_05976	4.5623	4.0752	2.89366	86.5799	5.76774	112.23	alpha-amylase A type-1/2 [Verticillium dahliae VdLs.17]|EGY15122.1 alpha-amylase A type-1/2 [Verticillium dahliae VdLs.17]|PNH35817.1 hypothetical protein BJF96_g779 [Verticillium dahliae]|PNH40324.1 hypothetical protein VD0004_g6670 [Verticillium dahliae]|PNH51220.1 hypothetical protein VD0003_g6003 [Verticillium dahliae]|PNH68522.1 hypothetical protein VD0002_g1537 [Verticillium dahliae]|PNH737…
	VDAG_03038	3.5094	4.216	0.55909	7.97802	1.15191	24.8538	hypothetical protein BJF96_g7524 [Verticillium dahliae]|PNH54176.1 hypothetical protein VD0003_g3330 [Verticillium dahliae]|PNH67611.1 hypothetical protein VD0002_g2150 [Verticillium dahliae]|RXG43357.1 hypothetical protein VDGE_03038 [Verticillium dahliae]
	VDAG_06279	3.1679	5.3333	0.136022	1.52481	0.117351	5.85222	hypothetical protein BN1723_006524 [Verticillium longisporum]
	VDAG_01555	2.937	3.1561	0.379217	3.59314	0.525194	5.43301	alpha-glucosidase [Verticillium dahliae VdLs.17]|EGY17873.1 alpha-glucosidase [Verticillium dahliae VdLs.17]
	VDAG_00408	2.8643	2.0673	4.29044	39.1362	7.12477	34.3995	glucoamylase P [Verticillium dahliae VdLs.17]|EGY13726.1 glucoamylase P [Verticillium dahliae VdLs.17]|PNH46760.1 hypothetical protein VD0003_g8953 [Verticillium dahliae]|PNH59244.1 hypothetical protein VD0002_g8304 [Verticillium dahliae]|RXG49751.1 hypothetical protein VDGE_00408 [Verticillium dahliae]
	VDAG_03528	2.3962	4.6289	0.893731	5.85917	0.75151	21.2493	glucoamylase [Verticillium dahliae VdLs.17]|EGY22088.1 glucoamylase [Verticillium dahliae VdLs.17]|PNH29095.1 hypothetical protein BJF96_g7680 [Verticillium dahliae]|PNH56184.1 hypothetical protein VD0003_g1543 [Verticillium dahliae]|PNH69944.1 hypothetical protein VD0002_g575 [Verticillium dahliae]
	VDAG_05580	1.9301	1.7835	0.374149	1.74912	0.485388	1.91988	beta-glucosidase [Verticillium dahliae VdLs.17]|EGY14416.1 beta-glucosidase [Verticillium dahliae VdLs.17]
	VDAG_06333	1.8413	1.4218	3.14747	13.8861	3.89881	12.1472	beta-glucosidase A [Verticillium dahliae VdLs.17]|EGY14843.1 beta-glucosidase A [Verticillium dahliae VdLs.17]|PNH32313.1 hypothetical protein BJF96_g4595 [Verticillium dahliae]|PNH46516.1 hypothetical protein VD0004_g1609 [Verticillium dahliae]|PNH49884.1 hypothetical protein VD0003_g7285 [Verticillium dahliae]|PNH64023.1 hypothetical protein VD0002_g4515 [Verticillium dahliae]|PNH70931.1 hypoth…
	VDAG_04022	1.8266	1.7191	0.987409	4.33566	1.36407	5.18307	endoglucanase-6B [Verticillium dahliae VdLs.17]|EGY22584.1 endoglucanase-6B [Verticillium dahliae VdLs.17]|PNH31627.1 hypothetical protein BJF96_g4943 [Verticillium dahliae]|PNH53848.1 hypothetical protein VD0003_g3578 [Verticillium dahliae]|PNH64039.1 hypothetical protein VD0002_g4491 [Verticillium dahliae]|RXG46020.1 hypothetical protein VDGE_04022 [Verticillium dahliae]
	VDAG_03158	1.2931	1.3625	2.36838	7.31471	2.72526	8.09933	endoglucanase [Verticillium dahliae VdLs.17]|EGY21718.1 endoglucanase [Verticillium dahliae VdLs.17]|PNH28201.1 hypothetical protein BJF96_g8513 [Verticillium dahliae]|PNH40369.1 hypothetical protein VD0004_g6612 [Verticillium dahliae]|PNH50820.1 hypothetical protein VD0003_g6379 [Verticillium dahliae]|PNH68639.1 hypothetical protein VD0001_g7432 [Verticillium dahliae]|RXG45550.1 hypothetical pro…
	VDAG_10495	1.1977	1.4255	3.92261	11.1046	4.31395	13.3009	hypothetical protein VDGD_10495 [Verticillium dahliae]
	VDAG_10015	-1.023	-1.7564	69.394	43.7731	166.049	55.4867	hypothetical protein BJF96_g6249 [Verticillium dahliae]|PNH39593.1 hypothetical protein VD0004_g7293 [Verticillium dahliae]|PNH54198.1 hypothetical protein VD0003_g3273 [Verticillium dahliae]|PNH62095.1 hypothetical protein VD0002_g5859 [Verticillium dahliae]|PNH71808.1 hypothetical protein VD0001_g5734 [Verticillium dahliae]|RBR01669.1 hypothetical protein VDGD_10015 [Verticillium dahliae]|RXG46…
	VDAG_09510	-1.0805	-1.0294	505.512	297.496	410.047	230.9	hypothetical protein BJF96_g8289 [Verticillium dahliae]
	VDAG_01389	-1.0925	-1.6071	79.3069	47.0934	165.715	62.0442	hypothetical protein VDGE_01389 [Verticillium dahliae]
	VDAG_00134	-1.1533	-1.3643	3.83066	2.20153	5.70481	2.59088	hypothetical protein BN1708_012955 [Verticillium longisporum]
	VDAG_05551	-1.1671	-1.3624	206.069	115.242	276.792	122.193	hypothetical protein BJF96_g2794 [Verticillium dahliae]|PNH46678.1 hypothetical protein VD0003_g8976 [Verticillium dahliae]|PNH59364.1 hypothetical protein VD0002_g8190 [Verticillium dahliae]
	VDAG_10382	-1.1875	-2.0479	71.2743	39.7782	129.812	35.894	hypothetical protein VDGD_10382 [Verticillium dahliae]
	VDAG_01579	-1.2759	-1.774	3.85135	1.98422	6.14554	2.10238	glucan 1,3-beta-glucosidase [Verticillium dahliae VdLs.17]|EGY17897.1 glucan 1,3-beta-glucosidase [Verticillium dahliae VdLs.17]|PNH34038.1 hypothetical protein BJF96_g2899 [Verticillium dahliae]|PNH49004.1 hypothetical protein VD0003_g8138 [Verticillium dahliae]|PNH60577.1 hypothetical protein VD0002_g7069 [Verticillium dahliae]
	VDAG_02340	-1.424	-1.498	154.772	71.172	110.813	47.7119	1,3-beta-D-glucan synthase [Verticillium nonalfalfae]
	VDAG_07185	-1.8181	-1.3102	94.7067	32.6118	112.759	52.4522	glucan 1,3-beta-glucosidase [Verticillium dahliae VdLs.17]|EGY16021.1 glucan 1,3-beta-glucosidase [Verticillium dahliae VdLs.17]|PNH30064.1 hypothetical protein BJF96_g6470 [Verticillium dahliae]|PNH57302.1 hypothetical protein VD0003_g457 [Verticillium dahliae]|PNH64732.1 hypothetical protein VD0002_g4038 [Verticillium dahliae]
	VDAG_05955	-3.1444	-3.3431	146.946	20.3657	228.386	26.5199	alpha-glucosidase [Verticillium dahliae VdLs.17]|EGY14791.1 alpha-glucosidase [Verticillium dahliae VdLs.17]|PNH35052.1 hypothetical protein BJF96_g1610 [Verticillium dahliae]|PNH45971.1 hypothetical protein VD0003_g9100 [Verticillium dahliae]|PNH58005.1 hypothetical protein VD0002_g9515 [Verticillium dahliae]
