# Supplementary material for: Transcriptome Analysis Reveals That C17 Mycosubtilin Antagonizes Verticillium dahliae by Interfering with Multiple Functional Pathways of Fungi
Source: Biology (Basel). 2023 Mar 29;12(4):513. doi: 10.3390/biology12040513 (PMC10136297; doi:10.3390/biology12040513)
Supplement: Supplementary file 1 [file biology-12-00513-s001.zip › Table S2.xlsx]

## Sheet: hydrolase activity
gene ID	log2FoldChange	FPKM mean		description
		M0H2	M3H2
VDAG_08105	-3.8217	1.65858	0.158788	cell wall glycosyl hydrolase YteR [Verticillium dahliae VdLs.17]|EGY16941.1 cell wall glycosyl hydrolase YteR [Verticillium dahliae VdLs.17]|CRK40022.1 hypothetical protein BN1708_008109 [Verticillium longisporum]|CRK14631.1 hypothetical protein BN1723_010413 [Verticillium longisporum]|PNH31224.1 hypothetical protein BJF96_g5441 [Verticillium dahliae]|PNH43813.1 hypothetical protein VD0004_g3725 …
VDAG_02082	-2.4606	1.32275	0.302151	beta-glucanase [Verticillium dahliae VdLs.17]|EGY20066.1 beta-glucanase [Verticillium dahliae VdLs.17]|PNH31013.1 hypothetical protein BJF96_g5687 [Verticillium dahliae]|PNH53451.1 hypothetical protein VD0003_g3955 [Verticillium dahliae]|PNH63618.1 hypothetical protein VD0002_g4801 [Verticillium dahliae]
VDAG_03333	-1.7292	115.801	43.0604	chitin deacetylase [Verticillium dahliae VdLs.17]|EGY21893.1 chitin deacetylase [Verticillium dahliae VdLs.17]|PNH28875.1 hypothetical protein BJF96_g7737 [Verticillium dahliae]|PNH48748.1 hypothetical protein VD0003_g8374 [Verticillium dahliae]|PNH60168.1 hypothetical protein VD0002_g7441 [Verticillium dahliae]
VDAG_01458	-1.4423	228.142	105.245	elongation factor Tu [Verticillium dahliae VdLs.17]|EGY17776.1 elongation factor Tu [Verticillium dahliae VdLs.17]|CRK37136.1 hypothetical protein BN1708_007326 [Verticillium longisporum]|PNH35575.1 hypothetical protein BJF96_g1463 [Verticillium dahliae]|PNH44674.1 hypothetical protein VD0004_g3070 [Verticillium dahliae]|PNH56233.1 hypothetical protein VD0003_g1492 [Verticillium dahliae]|PNH59756…
VDAG_06128	-1.4169	10.4498	4.83265	isoleucyl-tRNA synthetase [Verticillium dahliae VdLs.17]|EGY15274.1 isoleucyl-tRNA synthetase [Verticillium dahliae VdLs.17]
VDAG_06254	-1.4042	41.0477	19.4807	hypothetical protein BN1708_005957 [Verticillium longisporum]
VDAG_05689	-1.337	232.305	116.561	hypothetical protein BN1708_011132, partial [Verticillium longisporum]
VDAG_01262	-1.2424	1.37624	0.728027	hypothetical protein BN1723_005547 [Verticillium longisporum]
VDAG_01765	-1.179	41.6897	22.8089	hypothetical protein BJF96_g3758 [Verticillium dahliae]|PNH38312.1 hypothetical protein VD0004_g8515 [Verticillium dahliae]|PNH48956.1 hypothetical protein VD0003_g8169 [Verticillium dahliae]|PNH60497.1 hypothetical protein VD0002_g7138 [Verticillium dahliae]|PNH65542.1 hypothetical protein VD0001_g8451 [Verticillium dahliae]|RXG48158.1 hypothetical protein VDGE_01765 [Verticillium dahliae]
VDAG_04494	-1.175	19.5887	10.789	hypothetical protein VD0002_g9810 [Verticillium dahliae]|PNH62898.1 hypothetical protein VD0001_g9313 [Verticillium dahliae]
VDAG_01439	-1.1682	67.4018	37.2624	hypothetical protein BN1723_015835 [Verticillium longisporum]
VDAG_07060	-1.1553	17.2384	9.72775	replication factor C subunit 1 [Verticillium dahliae VdLs.17]|EGY15896.1 replication factor C subunit 1 [Verticillium dahliae VdLs.17]
VDAG_04106	-1.1508	34.1898	19.6978	fumarylacetoacetate hydrolase domain-containing protein [Verticillium dahliae VdLs.17]|EGY22668.1 fumarylacetoacetate hydrolase domain-containing protein [Verticillium dahliae VdLs.17]|PNH34523.1 hypothetical protein BJF96_g1982 [Verticillium dahliae]|PNH56495.1 hypothetical protein VD0003_g1232 [Verticillium dahliae]|PNH69868.1 hypothetical protein VD0002_g613 [Verticillium dahliae]
VDAG_02043	-1.1425	34.1974	19.3733	hypothetical protein BN1708_010055 [Verticillium longisporum]
VDAG_09958	-1.1368	49.6079	27.853	hypothetical protein BJF96_g6192 [Verticillium dahliae]
VDAG_06925	-1.1358	25.5884	14.7849	PEPAd [Verticillium dahliae VdLs.17]|EGY15761.1 PEPAd [Verticillium dahliae VdLs.17]|PNH36734.1 hypothetical protein BJF96_g317 [Verticillium dahliae]|PNH46014.1 hypothetical protein VD0004_g2043 [Verticillium dahliae]|PNH56786.1 hypothetical protein VD0003_g996 [Verticillium dahliae]|PNH70090.1 hypothetical protein VD0002_g481 [Verticillium dahliae]|PNH75556.1 hypothetical protein VD0001_g2046 […
VDAG_08525	-1.1323	35.2836	20.2057	hypothetical protein BN1723_006338 [Verticillium longisporum]
VDAG_05412	-1.099	8.41129	4.78283	hypothetical protein BJF96_g8107 [Verticillium dahliae]|PNH45738.1 hypothetical protein VD0003_g9145 [Verticillium dahliae]|PNH47988.1 hypothetical protein VD0004_g493 [Verticillium dahliae]|PNH59137.1 hypothetical protein VD0002_g8398 [Verticillium dahliae]|PNH77045.1 hypothetical protein VD0001_g452 [Verticillium dahliae]
VDAG_03723	-1.0744	6.49761	3.90963	xaa-Pro dipeptidase [Verticillium dahliae VdLs.17]|EGY22285.1 xaa-Pro dipeptidase [Verticillium dahliae VdLs.17]|PNH33526.1 hypothetical protein BJF96_g3182 [Verticillium dahliae]|PNH48207.1 hypothetical protein VD0003_g8660 [Verticillium dahliae]|PNH55327.1 hypothetical protein VD0002_g9906 [Verticillium dahliae]|PNH73724.1 hypothetical protein VD0001_g3865 [Verticillium dahliae]|RXG41728.1 hypo…
VDAG_02940	-1.0647	15.1959	8.84087	helicase SWR1 [Verticillium dahliae VdLs.17]|EGY21416.1 helicase SWR1 [Verticillium dahliae VdLs.17]|PNH30388.1 hypothetical protein BJF96_g6446 [Verticillium dahliae]|PNH53568.1 hypothetical protein VD0003_g3885 [Verticillium dahliae]|PNH65505.1 hypothetical protein VD0002_g3519 [Verticillium dahliae]|RXG43868.1 hypothetical protein VDGE_02940 [Verticillium dahliae]
VDAG_06194	-1.0612	148.209	89.8968	conserved hypothetical protein [Verticillium alfalfae VaMs.102]|EEY23797.1 conserved hypothetical protein [Verticillium alfalfae VaMs.102]
VDAG_04377	-1.0508	40.7112	24.3174	hypothetical protein BJF96_g4816 [Verticillium dahliae]|PNH50021.1 hypothetical protein VD0003_g7123 [Verticillium dahliae]|RXG47956.1 hypothetical protein VDGE_04377 [Verticillium dahliae]
VDAG_07985	-1.0288	17.8872	10.8256	pre-mRNA-splicing factor ATP-dependent RNA helicase prp22 [Verticillium dahliae VdLs.17]|EGY16821.1 pre-mRNA-splicing factor ATP-dependent RNA helicase prp22 [Verticillium dahliae VdLs.17]|PNH27881.1 hypothetical protein BJF96_g8858 [Verticillium dahliae]|PNH55964.1 hypothetical protein VD0003_g1705 [Verticillium dahliae]|PNH66622.1 hypothetical protein VD0002_g2785 [Verticillium dahliae]|RBQ6991…
VDAG_04981	-1.0241	41.0355	25.625	hypothetical protein VD0001_g5197 [Verticillium dahliae]|RXG44381.1 hypothetical protein VDGE_04981 [Verticillium dahliae]
VDAG_00644	-1.0207	32.8765	20.107	PDZ domain-containing protein [Verticillium dahliae VdLs.17]|EGY13962.1 PDZ domain-containing protein [Verticillium dahliae VdLs.17]|PNH33181.1 hypothetical protein BJF96_g3457 [Verticillium dahliae]|PNH42487.1 hypothetical protein VD0004_g4811 [Verticillium dahliae]|PNH55235.1 hypothetical protein VD0003_g2386 [Verticillium dahliae]|PNH67489.1 hypothetical protein VD0002_g2230 [Verticillium dahl…
VDAG_07796	-1.0146	14.5416	8.98302	hydrolase [Verticillium alfalfae VaMs.102]|EEY15342.1 hydrolase [Verticillium alfalfae VaMs.102]
VDAG_10083	1.0337	5.59603	14.6444	mating-type switching protein swi10 [Verticillium dahliae VdLs.17]|EGY20454.1 mating-type switching protein swi10 [Verticillium dahliae VdLs.17]|PNH34004.1 hypothetical protein BJF96_g3016 [Verticillium dahliae]|PNH55740.1 hypothetical protein VD0003_g1893 [Verticillium dahliae]|PNH69670.1 hypothetical protein VD0002_g789 [Verticillium dahliae]
VDAG_07825	1.0354	1.45953	3.79238	endoglucanase EG-1 [Verticillium dahliae VdLs.17]|EGY16661.1 endoglucanase EG-1 [Verticillium dahliae VdLs.17]|PNH31432.1 hypothetical protein BJF96_g5157 [Verticillium dahliae]|PNH55186.1 hypothetical protein VD0003_g2418 [Verticillium dahliae]|PNH69034.1 hypothetical protein VD0002_g1226 [Verticillium dahliae]
VDAG_02680	1.0452	7.99316	20.6209	acyl-protein thioesterase [Verticillium nonalfalfae]
VDAG_00025	1.0461	35.8959	92.2111	hypothetical protein BJF96_g7025 [Verticillium dahliae]|PNH40769.1 hypothetical protein VD0004_g6275 [Verticillium dahliae]|PNH51491.1 hypothetical protein VD0003_g5741 [Verticillium dahliae]|PNH62625.1 hypothetical protein VD0002_g5500 [Verticillium dahliae]|PNH69389.1 hypothetical protein VD0001_g7180 [Verticillium dahliae]|RNJ56784.1 Cys-Gly metallodipeptidase [Verticillium nonalfalfae]|RXG473…
VDAG_00514	1.0558	4.70777	12.2413	ATP-binding cassette transporter abc1 [Verticillium dahliae VdLs.17]|EGY13832.1 ATP-binding cassette transporter abc1 [Verticillium dahliae VdLs.17]
VDAG_04410	1.0649	6.71843	17.7405	hypothetical protein BN1708_002476 [Verticillium longisporum]
VDAG_06995	1.0687	1.845	4.61252	alpha-mannosidase [Verticillium dahliae VdLs.17]|EGY15831.1 alpha-mannosidase [Verticillium dahliae VdLs.17]
VDAG_10500	1.0689	18.1377	48.0317	NEDD8-specific protease [Verticillium alfalfae VaMs.102]|EEY18951.1 NEDD8-specific protease [Verticillium alfalfae VaMs.102]
VDAG_08240	1.0739	2.15656	5.56184	thermostable beta-glucosidase B [Verticillium dahliae VdLs.17]|EGY17076.1 thermostable beta-glucosidase B [Verticillium dahliae VdLs.17]|PNH31155.1 hypothetical protein BJF96_g5571 [Verticillium dahliae]|PNH47356.1 hypothetical protein VD0004_g885 [Verticillium dahliae]|PNH57739.1 hypothetical protein VD0003_g200 [Verticillium dahliae]|PNH70335.1 hypothetical protein VD0002_g331 [Verticillium dah…
VDAG_03836	1.1077	6.23307	16.7824	hypothetical protein BJF96_g3066 [Verticillium dahliae]|PNH42548.1 hypothetical protein VD0004_g4761 [Verticillium dahliae]|PNH50695.1 hypothetical protein VD0003_g6488 [Verticillium dahliae]|PNH65207.1 hypothetical protein VD0002_g3749 [Verticillium dahliae]|RBQ77219.1 hypothetical protein VDGD_03836 [Verticillium dahliae]|RXG44910.1 hypothetical protein VDGE_03836 [Verticillium dahliae]
VDAG_01303	1.1161	6.77204	18.7627	phospholipase/Carboxylesterase superfamily [Verticillium dahliae VdLs.17]|EGY17621.1 phospholipase/Carboxylesterase superfamily [Verticillium dahliae VdLs.17]|PNH35277.1 hypothetical protein BJF96_g1318 [Verticillium dahliae]|PNH57570.1 hypothetical protein VD0003_g221 [Verticillium dahliae]|PNH70217.1 hypothetical protein VD0002_g370 [Verticillium dahliae]
VDAG_08273	1.1242	1.22659	3.31375	endo-1,4-beta-xylanase [Verticillium dahliae VdLs.17]|EGY17109.1 endo-1,4-beta-xylanase [Verticillium dahliae VdLs.17]|PNH31215.1 hypothetical protein BJF96_g5604 [Verticillium dahliae]|PNH52796.1 hypothetical protein VD0003_g4581 [Verticillium dahliae]|PNH66541.1 hypothetical protein VD0002_g2837 [Verticillium dahliae]
VDAG_02817	1.1385	2.43563	6.77894	PAF acetylhydrolase family protein [Verticillium dahliae VdLs.17]|EGY21293.1 PAF acetylhydrolase family protein [Verticillium dahliae VdLs.17]|PNH30256.1 hypothetical protein BJF96_g6332 [Verticillium dahliae]|PNH48504.1 hypothetical protein VD0003_g8612 [Verticillium dahliae]|PNH59464.1 hypothetical protein VD0002_g8086 [Verticillium dahliae]
VDAG_00494	1.139	4.12176	11.3964	FMI2 protein [Verticillium dahliae VdLs.17]|EGY13812.1 FMI2 protein [Verticillium dahliae VdLs.17]|CRK17786.1 hypothetical protein BN1708_003064 [Verticillium longisporum]|PNH43688.1 hypothetical protein VD0004_g3833 [Verticillium dahliae]|PNH56993.1 hypothetical protein VD0003_g835 [Verticillium dahliae]|PNH73798.1 hypothetical protein VD0001_g3727 [Verticillium dahliae]|RBQ92323.1 hypothetical …
VDAG_04684	1.1504	8.26407	23.0252	endonuclease/exonuclease/phosphatase family protein [Verticillium dahliae VdLs.17]|EGY23246.1 endonuclease/exonuclease/phosphatase family protein [Verticillium dahliae VdLs.17]|PNH27419.1 hypothetical protein BJF96_g9246 [Verticillium dahliae]|PNH48273.1 hypothetical protein VD0004_g178 [Verticillium dahliae]|PNH51873.1 hypothetical protein VD0003_g5423 [Verticillium dahliae]|PNH63434.1 hypotheti…
VDAG_06072	1.1536	0.999927	2.75174	mannosyl-oligosaccharide 1,2-alpha-mannosidase IC [Verticillium dahliae VdLs.17]|EGY15218.1 mannosyl-oligosaccharide 1,2-alpha-mannosidase IC [Verticillium dahliae VdLs.17]|PNH35761.1 hypothetical protein BJF96_g685 [Verticillium dahliae]|PNH49323.1 hypothetical protein VD0003_g7804 [Verticillium dahliae]
VDAG_07962	1.1821	0.84997	2.3907	hypothetical protein VDAG_07962 [Verticillium dahliae VdLs.17]|EGY16798.1 hypothetical protein VDAG_07962 [Verticillium dahliae VdLs.17]|PNH28338.1 hypothetical protein BJF96_g8350 [Verticillium dahliae]|PNH52664.1 hypothetical protein VD0003_g4666 [Verticillium dahliae]|PNH66323.1 hypothetical protein VD0002_g3008 [Verticillium dahliae]
VDAG_08196	1.2227	2.77934	8.08679	acetylornithine deacetylase [Verticillium dahliae VdLs.17]|EGY17032.1 acetylornithine deacetylase [Verticillium dahliae VdLs.17]|PNH31179.1 hypothetical protein BJF96_g5531 [Verticillium dahliae]|PNH47378.1 hypothetical protein VD0004_g907 [Verticillium dahliae]|PNH57720.1 hypothetical protein VD0003_g181 [Verticillium dahliae]|PNH70296.1 hypothetical protein VD0002_g292 [Verticillium dahliae]|PN…
VDAG_00136	1.2253	7.7539	22.7952	hydrolase [Verticillium dahliae VdLs.17]|EGY13454.1 hydrolase [Verticillium dahliae VdLs.17]|PNH29589.1 hypothetical protein BJF96_g7146 [Verticillium dahliae]|PNH39333.1 hypothetical protein VD0004_g7543 [Verticillium dahliae]|PNH42372.1 hypothetical protein VD0003_g9816 [Verticillium dahliae]|PNH62532.1 hypothetical protein VD0002_g5565 [Verticillium dahliae]|PNH71747.1 hypothetical protein VD0…
VDAG_08994	1.2261	14.773	43.4582	hypothetical protein BN1708_013586 [Verticillium longisporum]|CRK25358.1 hypothetical protein BN1723_003264 [Verticillium longisporum]|RBQ78213.1 hypothetical protein VDGD_08994 [Verticillium dahliae]
VDAG_08684	1.2366	4.92872	14.196	amidohydrolase family protein [Verticillium dahliae VdLs.17]|EGY18350.1 amidohydrolase family protein [Verticillium dahliae VdLs.17]|PNH27391.1 hypothetical protein BJF96_g9313 [Verticillium dahliae]|PNH52760.1 hypothetical protein VD0003_g4597 [Verticillium dahliae]|PNH59225.1 hypothetical protein VD0002_g8311 [Verticillium dahliae]|PNH64869.1 hypothetical protein VD0001_g8696 [Verticillium dahl…
VDAG_00795	1.242	3.11356	9.39694	zinc carboxypeptidase A 1 [Verticillium dahliae VdLs.17]|EGY14113.1 zinc carboxypeptidase A 1 [Verticillium dahliae VdLs.17]
VDAG_09733	1.2437	17.7568	52.1003	xaa-Pro dipeptidase [Verticillium dahliae VdLs.17]|EGY19273.1 xaa-Pro dipeptidase [Verticillium dahliae VdLs.17]|PNH26756.1 hypothetical protein BJF96_g9930 [Verticillium dahliae]|PNH56635.1 hypothetical protein VD0003_g1060 [Verticillium dahliae]|PNH70608.1 hypothetical protein VD0002_g99 [Verticillium dahliae]
VDAG_07056	1.2461	39.0119	118.187	zinc metalloprotease mde10 [Verticillium dahliae VdLs.17]|EGY15892.1 zinc metalloprotease mde10 [Verticillium dahliae VdLs.17]
VDAG_07309	1.248	20.8786	62.3602	plasma membrane calcium-transporting ATPase [Verticillium dahliae VdLs.17]|EGY16145.1 plasma membrane calcium-transporting ATPase [Verticillium dahliae VdLs.17]|PNH30078.1 hypothetical protein BJF96_g6592 [Verticillium dahliae]|PNH55444.1 hypothetical protein VD0003_g2199 [Verticillium dahliae]|PNH69123.1 hypothetical protein VD0002_g1115 [Verticillium dahliae]
VDAG_02150	1.273	10.9252	32.9798	arginase [Verticillium dahliae VdLs.17]|EGY20134.1 arginase [Verticillium dahliae VdLs.17]|PNH30947.1 hypothetical protein BJF96_g5754 [Verticillium dahliae]|PNH55301.1 hypothetical protein VD0003_g2290 [Verticillium dahliae]|PNH69203.1 hypothetical protein VD0002_g1087 [Verticillium dahliae]
VDAG_07690	1.2798	3.85002	11.7253	nitrilase [Verticillium dahliae VdLs.17]|EGY16526.1 nitrilase [Verticillium dahliae VdLs.17]|PNH32876.1 hypothetical protein BJF96_g3938 [Verticillium dahliae]|PNH62116.1 hypothetical protein VD0002_g5853 [Verticillium dahliae]
VDAG_05522	1.2851	7.58788	22.975	ubiquitin carboxyl-terminal hydrolase [Verticillium dahliae VdLs.17]|EGY14358.1 ubiquitin carboxyl-terminal hydrolase [Verticillium dahliae VdLs.17]|PNH37361.1 hypothetical protein VD0004_g9426 [Verticillium dahliae]|PNH46020.1 hypothetical protein VD0003_g9092 [Verticillium dahliae]|RBQ65593.1 hypothetical protein VDGD_05522 [Verticillium dahliae]|RXG44357.1 hypothetical protein VDGE_05522 [Vert…
VDAG_10064	1.3171	1.5952	5.12237	hydrolase [Verticillium dahliae VdLs.17]|EGY20435.1 hydrolase [Verticillium dahliae VdLs.17]|PNH33995.1 hypothetical protein BJF96_g2995 [Verticillium dahliae]|PNH55723.1 hypothetical protein VD0003_g1876 [Verticillium dahliae]|PNH69645.1 hypothetical protein VD0002_g764 [Verticillium dahliae]
VDAG_08030	1.3683	1.14316	3.80767	hypothetical protein VDGD_08030 [Verticillium dahliae]
VDAG_05006	1.3734	0.505717	1.64162	endonuclease/exonuclease/phosphatase family [Verticillium dahliae VdLs.17]|EGY23568.1 endonuclease/exonuclease/phosphatase family [Verticillium dahliae VdLs.17]
VDAG_04700	1.4122	2.03277	6.83735	hypothetical protein VDAG_04700 [Verticillium dahliae VdLs.17]|EGY23262.1 hypothetical protein VDAG_04700 [Verticillium dahliae VdLs.17]
VDAG_06810	1.4264	23.3758	78.1081	myosin-5 [Verticillium dahliae VdLs.17]|EGY15646.1 myosin-5 [Verticillium dahliae VdLs.17]|PNH36034.1 hypothetical protein BJF96_g872 [Verticillium dahliae]|PNH51570.1 hypothetical protein VD0003_g5693 [Verticillium dahliae]|PNH59488.1 hypothetical protein VD0002_g8060 [Verticillium dahliae]|RXG49505.1 hypothetical protein VDGE_06810 [Verticillium dahliae]
VDAG_08391	1.4282	18.0117	61.1922	proteasome subunit alpha type-1 [Verticillium dahliae VdLs.17]|EGY18057.1 proteasome subunit alpha type-1 [Verticillium dahliae VdLs.17]|PNH30664.1 hypothetical protein BJF96_g5961 [Verticillium dahliae]|PNH56040.1 hypothetical protein VD0003_g1608 [Verticillium dahliae]|PNH60185.1 hypothetical protein VD0002_g7412 [Verticillium dahliae]
VDAG_04659	1.5422	1.01207	3.62766	N-carbamoyl-L-amino acid hydrolase [Verticillium dahliae VdLs.17]|EGY23221.1 N-carbamoyl-L-amino acid hydrolase [Verticillium dahliae VdLs.17]
VDAG_08651	1.5481	14.1498	50.6241	dienelactone hydrolase family protein [Verticillium dahliae VdLs.17]|EGY18317.1 dienelactone hydrolase family protein [Verticillium dahliae VdLs.17]|PNH27397.1 hypothetical protein BJF96_g9279 [Verticillium dahliae]|PNH37422.1 hypothetical protein VD0004_g9368 [Verticillium dahliae]|PNH51411.1 hypothetical protein VD0003_g5849 [Verticillium dahliae]|PNH57958.1 hypothetical protein VD0002_g9566 [V…
VDAG_06252	1.6048	0.519712	1.97986	exoglucanase-6A [Verticillium dahliae VdLs.17]|EGY15398.1 exoglucanase-6A [Verticillium dahliae VdLs.17]
VDAG_08867	1.627	0.914615	3.58121	carboxypeptidase [Verticillium dahliae VdLs.17]|EGY18707.1 carboxypeptidase [Verticillium dahliae VdLs.17]|PNH36214.1 hypothetical protein BJF96_g274 [Verticillium dahliae]|PNH38153.1 hypothetical protein VD0004_g8665 [Verticillium dahliae]|PNH42077.1 hypothetical protein VD0003_g9869 [Verticillium dahliae]|PNH53846.1 hypothetical protein VD0002_g10049 [Verticillium dahliae]|PNH65014.1 hypothetic…
VDAG_06452	1.6995	15.2722	60.1297	S-formylglutathione hydrolase [Verticillium dahliae VdLs.17]|EGY14962.1 S-formylglutathione hydrolase [Verticillium dahliae VdLs.17]|PNH32100.1 hypothetical protein BJF96_g4473 [Verticillium dahliae]|PNH57108.1 hypothetical protein VD0003_g662 [Verticillium dahliae]|PNH60076.1 hypothetical protein VD0002_g7510 [Verticillium dahliae]
VDAG_05992	1.7088	0.468234	1.97693	hypothetical protein BN1723_013900, partial [Verticillium longisporum]
VDAG_06182	1.7158	0.562836	2.20784	guanine deaminase [Verticillium dahliae VdLs.17]|EGY15328.1 guanine deaminase [Verticillium dahliae VdLs.17]|PNH28095.1 hypothetical protein BJF96_g8667 [Verticillium dahliae]|PNH46113.1 hypothetical protein VD0004_g1921 [Verticillium dahliae]|PNH54483.1 hypothetical protein VD0003_g3031 [Verticillium dahliae]|PNH66585.1 hypothetical protein VD0002_g2816 [Verticillium dahliae]|PNH72196.1 hypothet…
VDAG_02174	1.7533	6.2465	26.2163	hypothetical protein BJF96_g5780 [Verticillium dahliae]|PNH52408.1 hypothetical protein VD0003_g4899 [Verticillium dahliae]|PNH65865.1 hypothetical protein VD0002_g3300 [Verticillium dahliae]|RXG42953.1 hypothetical protein VDGE_02174 [Verticillium dahliae]
VDAG_06475	1.779	3.53664	14.8995	1-phosphatidylinositol-4,5-bisphosphate phosphodiesterase gamma-2 [Verticillium dahliae VdLs.17]|EGY14985.1 1-phosphatidylinositol-4,5-bisphosphate phosphodiesterase gamma-2 [Verticillium dahliae VdLs.17]|PNH60220.1 hypothetical protein VD0002_g7384 [Verticillium dahliae]|RXG47535.1 hypothetical protein VDGE_06475 [Verticillium dahliae]
VDAG_09506	1.8467	0.943411	4.25371	5&apos;/3&apos;-nucleotidase SurE family protein [Verticillium dahliae VdLs.17]|EGY19172.1 5&apos;/3&apos;-nucleotidase SurE family protein [Verticillium dahliae VdLs.17]|PNH28439.1 hypothetical protein BJF96_g8292 [Verticillium dahliae]|PNH57468.1 hypothetical protein VD0003_g292 [Verticillium dahliae]|PNH70687.1 hypothetical protein VD0002_g9 [Verticillium dahliae]
VDAG_09106	1.8623	0.226214	1.04076	hypothetical protein BJF96_g8167 [Verticillium dahliae]|PNH55125.1 hypothetical protein VD0003_g2443 [Verticillium dahliae]|PNH68236.1 hypothetical protein VD0002_g1737 [Verticillium dahliae]
VDAG_02040	1.8815	6.16695	28.6847	carboxylesterase A [Verticillium dahliae VdLs.17]|EGY20024.1 carboxylesterase A [Verticillium dahliae VdLs.17]|PNH31001.1 hypothetical protein BJF96_g5644 [Verticillium dahliae]|PNH44349.1 hypothetical protein VD0003_g9453 [Verticillium dahliae]|PNH46848.1 hypothetical protein VD0004_g1297 [Verticillium dahliae]|PNH58560.1 hypothetical protein VD0002_g8976 [Verticillium dahliae]|PNH75877.1 hypoth…
VDAG_02673	1.9003	0.667662	3.10938	nudix hydrolase [Verticillium dahliae VdLs.17]|EGY21149.1 nudix hydrolase [Verticillium dahliae VdLs.17]|PNH31503.1 hypothetical protein BJF96_g5298 [Verticillium dahliae]|PNH42730.1 hypothetical protein VD0004_g4642 [Verticillium dahliae]|PNH54307.1 hypothetical protein VD0003_g3162 [Verticillium dahliae]|PNH68390.1 hypothetical protein VD0002_g1633 [Verticillium dahliae]|PNH73122.1 hypothetical…
VDAG_05613	1.9134	0.764879	3.70727	hypothetical protein VDAG_05613 [Verticillium dahliae VdLs.17]|EGY14449.1 hypothetical protein VDAG_05613 [Verticillium dahliae VdLs.17]
VDAG_03635	1.9225	9.99447	47.7937	haloacid dehalogenase [Verticillium dahliae VdLs.17]|EGY22197.1 haloacid dehalogenase [Verticillium dahliae VdLs.17]|PNH33543.1 hypothetical protein BJF96_g3268 [Verticillium dahliae]|PNH46427.1 hypothetical protein VD0004_g1645 [Verticillium dahliae]|PNH53601.1 hypothetical protein VD0003_g3850 [Verticillium dahliae]|PNH68798.1 hypothetical protein VD0002_g1366 [Verticillium dahliae]|PNH76419.1 …
VDAG_04239	1.9364	4.50117	21.5482	peroxisome biosynthesis protein PAS1 [Verticillium dahliae VdLs.17]|EGY22801.1 peroxisome biosynthesis protein PAS1 [Verticillium dahliae VdLs.17]|PNH34663.1 hypothetical protein BJF96_g2112 [Verticillium dahliae]|PNH54405.1 hypothetical protein VD0003_g3111 [Verticillium dahliae]|PNH68449.1 hypothetical protein VD0002_g1610 [Verticillium dahliae]
VDAG_02907	1.9489	0.192873	0.962504	alpha-galactosidase [Verticillium dahliae VdLs.17]|EGY21383.1 alpha-galactosidase [Verticillium dahliae VdLs.17]|PNH30405.1 hypothetical protein BJF96_g6414 [Verticillium dahliae]|PNH56453.1 hypothetical protein VD0003_g1294 [Verticillium dahliae]|PNH66792.1 hypothetical protein VD0002_g2697 [Verticillium dahliae]|RXG43840.1 hypothetical protein VDGE_02907 [Verticillium dahliae]
VDAG_10297	1.9595	0.53782	2.65329	hypothetical protein BN1708_009360 [Verticillium longisporum]
VDAG_07595	2.1804	0.192212	1.12336	alpha-L-fucosidase [Verticillium dahliae VdLs.17]|EGY16431.1 alpha-L-fucosidase [Verticillium dahliae VdLs.17]|PNH32807.1 hypothetical protein BJF96_g4028 [Verticillium dahliae]|PNH57764.1 hypothetical protein VD0003_g10 [Verticillium dahliae]|PNH69081.1 hypothetical protein VD0002_g1164 [Verticillium dahliae]
VDAG_05115	2.6725	0.159203	1.257	hypothetical protein VDGD_05115 [Verticillium dahliae]
VDAG_00491	2.8436	0.166323	1.43325	hypothetical protein BJF96_g2372 [Verticillium dahliae]|PNH56976.1 hypothetical protein VD0003_g818 [Verticillium dahliae]|PNH65586.1 hypothetical protein VD0002_g3471 [Verticillium dahliae]
VDAG_02088	2.8733	0.083229	0.774764	feruloyl esterase B [Verticillium dahliae VdLs.17]|EGY20072.1 feruloyl esterase B [Verticillium dahliae VdLs.17]
VDAG_03973	3.0391	0.032947	0.340625	beta-glucosidase [Verticillium dahliae VdLs.17]|EGY22535.1 beta-glucosidase [Verticillium dahliae VdLs.17]|PNH31646.1 hypothetical protein BJF96_g4993 [Verticillium dahliae]|PNH50052.1 hypothetical protein VD0003_g7120 [Verticillium dahliae]|PNH57545.1 hypothetical protein VD0002_g9689 [Verticillium dahliae]
VDAG_09739	3.5426	0.0256478	0.433632	galactan 1,3-beta-galactosidase [Verticillium dahliae VdLs.17]|EGY19279.1 galactan 1,3-beta-galactosidase [Verticillium dahliae VdLs.17]|PNH26761.1 hypothetical protein BJF96_g9937 [Verticillium dahliae]|PNH56668.1 hypothetical protein VD0003_g1093 [Verticillium dahliae]|PNH70638.1 hypothetical protein VD0002_g129 [Verticillium dahliae]
VDAG_09809	4.8813	0	0.636156	fumarylacetoacetase [Verticillium dahliae VdLs.17]|EGY19349.1 fumarylacetoacetase [Verticillium dahliae VdLs.17]

## Sheet: related to energy metabolism
pathway name	gene ID	log2FoldChange	FPKM mean		description
			M0H2	M3H2
Fructose and mannose metabolism	VDAG_09648	2.6001	0.115304	0.884518	dihydroxyacetone kinase [Verticillium dahliae VdLs.17]|EGY19446.1 dihydroxyacetone kinase [Verticillium dahliae VdLs.17]|PNH29411.1 hypothetical protein BJF96_g7375 [Verticillium dahliae]|PNH42863.1 hypothetical protein VD0003_g9718 [Verticillium dahliae]|PNH58690.1 hypothetical protein VD0002_g8842 [Verticillium dahliae]
	VDAG_06080	2.0653	2.42128	12.7661	hypothetical protein BN1708_005465 [Verticillium longisporum]
	VDAG_04952	1.4546	2.96115	10.0965	hypothetical protein BN1708_005893 [Verticillium longisporum]
	VDAG_06700	1.432	2.20962	6.9285	alcohol dehydrogenase [Verticillium dahliae VdLs.17]|EGY15536.1 alcohol dehydrogenase [Verticillium dahliae VdLs.17]
	VDAG_08684	1.2366	4.92872	14.196	amidohydrolase family protein [Verticillium dahliae VdLs.17]|EGY18350.1 amidohydrolase family protein [Verticillium dahliae VdLs.17]|PNH27391.1 hypothetical protein BJF96_g9313 [Verticillium dahliae]|PNH52760.1 hypothetical protein VD0003_g4597 [Verticillium dahliae]|PNH59225.1 hypothetical protein VD0002_g8311 [Verticillium dahliae]|PNH64869.1 hypothetical protein VD0001_g8696 [Verticillium dahl…
	VDAG_02085	1.2043	0.912692	2.5564	hypothetical protein BJF96_g5690 [Verticillium dahliae]|PNH48067.1 hypothetical protein VD0004_g388 [Verticillium dahliae]|PNH53442.1 hypothetical protein VD0003_g3946 [Verticillium dahliae]|PNH63614.1 hypothetical protein VD0002_g4797 [Verticillium dahliae]|PNH77279.1 hypothetical protein VD0001_g355 [Verticillium dahliae]|RXG45973.1 hypothetical protein VDGE_02085 [Verticillium dahliae]
	VDAG_02608	1.0437	10.6111	26.8664	mannose-6-phosphate isomerase [Verticillium dahliae VdLs.17]|EGY21084.1 mannose-6-phosphate isomerase [Verticillium dahliae VdLs.17]|PNH31489.1 hypothetical protein BJF96_g5236 [Verticillium dahliae]|PNH63735.1 hypothetical protein VD0002_g4696 [Verticillium dahliae]
	VDAG_05601	-1.1937	82.4095	44.9727	hypothetical protein VDGD_05601 [Verticillium dahliae]
Pentose and glucuronate interconversions	VDAG_06080	2.0653	2.42128	12.7661	hypothetical protein BN1708_005465 [Verticillium longisporum]
	VDAG_04953	1.7145	1.16448	4.83957	2-deoxy-D-gluconate 3-dehydrogenase [Verticillium alfalfae VaMs.102]|EEY15832.1 2-deoxy-D-gluconate 3-dehydrogenase [Verticillium alfalfae VaMs.102]|CRK32788.1 hypothetical protein BN1708_005892 [Verticillium longisporum]|RNJ59414.1 hypothetical protein D7B24_002417 [Verticillium nonalfalfae]
	VDAG_05992	1.7088	0.468234	1.97693	hypothetical protein BN1723_013900, partial [Verticillium longisporum]
	VDAG_08496	1.4709	15.184	51.8972	dihydrodipicolinate synthase [Verticillium dahliae VdLs.17]|EGY18162.1 dihydrodipicolinate synthase [Verticillium dahliae VdLs.17]|PNH30645.1 hypothetical protein BJF96_g6072 [Verticillium dahliae]|PNH45166.1 hypothetical protein VD0004_g2665 [Verticillium dahliae]|PNH52902.1 hypothetical protein VD0003_g4450 [Verticillium dahliae]|PNH66735.1 hypothetical protein VD0002_g2701 [Verticillium dahlia…
	VDAG_04952	1.4546	2.96115	10.0965	hypothetical protein BN1708_005893 [Verticillium longisporum]
	VDAG_08929	1.228	11.2723	32.7708	hypothetical protein VDGD_08929 [Verticillium dahliae]
	VDAG_05815	1.1586	7.74554	21.561	xylulose kinase [Verticillium dahliae VdLs.17]|EGY14651.1 xylulose kinase [Verticillium dahliae VdLs.17]|PNH37676.1 hypothetical protein VD0004_g9121 [Verticillium dahliae]|PNH66456.1 hypothetical protein VD0001_g8154 [Verticillium dahliae]|RXG46390.1 hypothetical protein VDGE_05815 [Verticillium dahliae]
