# Supplementary material for: Transcriptome Analysis Reveals That C17 Mycosubtilin Antagonizes Verticillium dahliae by Interfering with Multiple Functional Pathways of Fungi
Source: Biology (Basel). 2023 Mar 29;12(4):513. doi: 10.3390/biology12040513 (PMC10136297; doi:10.3390/biology12040513)
Supplement: Supplementary file 1 [file biology-12-00513-s001.zip › Table S3.xlsx]

## Sheet: transmembrane transport
gene ID	log2FoldChange	FPKM mean		description
		M0H6	M3H6
VDAG_09301	-2.0228	492.33	143.473	calcium-transporting ATPase [Verticillium dahliae VdLs.17]|EGY18967.1 calcium-transporting ATPase [Verticillium dahliae VdLs.17]|PNH30458.1 hypothetical protein BJF96_g6121 [Verticillium dahliae]|PNH56412.1 hypothetical protein VD0003_g1357 [Verticillium dahliae]|PNH69787.1 hypothetical protein VD0002_g658 [Verticillium dahliae]
VDAG_03666	-1.3933	17.5987	7.34319	hypothetical protein BJF96_g3237 [Verticillium dahliae]|PNH54968.1 hypothetical protein VD0003_g2599 [Verticillium dahliae]|PNH61135.1 hypothetical protein VD0002_g6616 [Verticillium dahliae]
VDAG_03170	-1.3564	14.6947	6.56031	sulfate permease [Verticillium dahliae VdLs.17]|EGY21730.1 sulfate permease [Verticillium dahliae VdLs.17]|PNH28178.1 hypothetical protein BJF96_g8503 [Verticillium dahliae]|PNH37514.1 hypothetical protein VD0004_g9276 [Verticillium dahliae]|PNH53605.1 hypothetical protein VD0002_g10070 [Verticillium dahliae]|PNH54013.1 hypothetical protein VD0003_g3461 [Verticillium dahliae]|PNH62750.1 hypotheti…
VDAG_10408	-1.2244	11.5599	5.7282	zinc-regulated transporter 2 [Verticillium dahliae VdLs.17]|EGY20779.1 zinc-regulated transporter 2 [Verticillium dahliae VdLs.17]
VDAG_04052	-1.2187	15.3536	7.55064	hypothetical protein BJF96_g4912 [Verticillium dahliae]|PNH54643.1 hypothetical protein VD0003_g2897 [Verticillium dahliae]|PNH68477.1 hypothetical protein VD0002_g1567 [Verticillium dahliae]|PNH76519.1 hypothetical protein VD0001_g1089 [Verticillium dahliae]|RBQ88870.1 hypothetical protein VDGD_04052 [Verticillium dahliae]|RXG50381.1 hypothetical protein VDGE_04052 [Verticillium dahliae]
VDAG_00981	-1.1755	39.0443	19.9366	copper-transporting ATPase RAN1 [Verticillium dahliae VdLs.17]|EGY17299.1 copper-transporting ATPase RAN1 [Verticillium dahliae VdLs.17]|PNH32350.1 hypothetical protein BJF96_g4321 [Verticillium dahliae]|PNH50154.1 hypothetical protein VD0003_g7007 [Verticillium dahliae]|PNH62707.1 hypothetical protein VD0002_g5435 [Verticillium dahliae]
VDAG_06062	-1.1523	5.27468	2.76601	dicarboxylic amino acid permease [Verticillium alfalfae VaMs.102]|EEY21247.1 dicarboxylic amino acid permease [Verticillium alfalfae VaMs.102]
VDAG_04520	1.0234	30.3266	71.9244	COX17 protein [Verticillium alfalfae VaMs.102]|EEY18864.1 COX17 protein [Verticillium alfalfae VaMs.102]|RNJ56825.1 Cytochrome c oxidase copper chaperone [Verticillium nonalfalfae]
VDAG_05399	1.0761	13.6163	33.2462	hypothetical protein BJF96_g8096 [Verticillium dahliae]|PNH49772.1 hypothetical protein VD0003_g7371 [Verticillium dahliae]|PNH62342.1 hypothetical protein VD0002_g5683 [Verticillium dahliae]|PNH77107.1 hypothetical protein VD0001_g513 [Verticillium dahliae]|RBQ76101.1 hypothetical protein VDGD_05399 [Verticillium dahliae]
VDAG_04467	1.148	6.41725	16.0769	hypothetical protein VD0002_g2380 [Verticillium dahliae]
VDAG_01771	1.2813	41.9348	118.508	low affinity copper transporter [Verticillium dahliae VdLs.17]|EGY19755.1 low affinity copper transporter [Verticillium dahliae VdLs.17]|CRK23887.1 hypothetical protein BN1708_013838 [Verticillium longisporum]|CRK27981.1 hypothetical protein BN1723_014061 [Verticillium longisporum]|PNH33088.1 hypothetical protein BJF96_g3767 [Verticillium dahliae]|PNH37167.1 hypothetical protein VD0004_g9612 [Ver…
VDAG_00876	1.3706	1.37752	4.20343	hypothetical protein VD0001_g8998 [Verticillium dahliae]|RXG50032.1 hypothetical protein VDGE_00876 [Verticillium dahliae]
VDAG_06704	1.4211	11.6546	35.9411	copper transport protein ctr4 [Verticillium dahliae VdLs.17]|EGY15540.1 copper transport protein ctr4 [Verticillium dahliae VdLs.17]|PNH35726.1 hypothetical protein BJF96_g975 [Verticillium dahliae]|PNH48684.1 hypothetical protein VD0003_g8444 [Verticillium dahliae]|PNH60028.1 hypothetical protein VD0002_g7556 [Verticillium dahliae]
VDAG_01936	1.5683	1.32015	4.54685	hypothetical protein BJF96_g7909 [Verticillium dahliae]|PNH40874.1 hypothetical protein VD0004_g6191 [Verticillium dahliae]|PNH52259.1 hypothetical protein VD0003_g5046 [Verticillium dahliae]|PNH61564.1 hypothetical protein VD0002_g6282 [Verticillium dahliae]|PNH75503.1 hypothetical protein VD0001_g2097 [Verticillium dahliae]|RBQ70748.1 hypothetical protein VDGD_01936 [Verticillium dahliae]|RXG50…
VDAG_06151	1.6125	30.3036	105.855	high affinity copper transporter [Verticillium dahliae VdLs.17]|EGY15297.1 high affinity copper transporter [Verticillium dahliae VdLs.17]|PNH28031.1 hypothetical protein BJF96_g8637 [Verticillium dahliae]|PNH49677.1 hypothetical protein VD0003_g7468 [Verticillium dahliae]|PNH61916.1 hypothetical protein VD0002_g5994 [Verticillium dahliae]|RBQ81037.1 hypothetical protein VDGD_06151 [Verticillium …
VDAG_07141	1.6276	0.799138	2.82016	hypothetical protein VDGE_07141 [Verticillium dahliae]
VDAG_10194	1.6392	12.8771	46.2558	sodium/nucleoside cotransporter [Verticillium dahliae VdLs.17]|EGY20565.1 sodium/nucleoside cotransporter [Verticillium dahliae VdLs.17]|PNH26719.1 hypothetical protein BJF96_g9998 [Verticillium dahliae]|PNH38621.1 hypothetical protein VD0004_g8224 [Verticillium dahliae]|PNH59498.1 hypothetical protein VD0002_g8051 [Verticillium dahliae]|PNH66084.1 hypothetical protein VD0001_g8279 [Verticillium …
VDAG_07583	1.7314	14.3264	53.8367	hypothetical protein BN1708_000215 [Verticillium longisporum]|CRK40189.1 hypothetical protein BN1723_015677 [Verticillium longisporum]
VDAG_07594	1.9805	0.39096	1.7795	sugar transporter [Verticillium dahliae VdLs.17]|EGY16430.1 sugar transporter [Verticillium dahliae VdLs.17]|PNH32808.1 hypothetical protein BJF96_g4029 [Verticillium dahliae]|PNH57824.1 hypothetical protein VD0003_g70 [Verticillium dahliae]|PNH69082.1 hypothetical protein VD0002_g1165 [Verticillium dahliae]
VDAG_04029	2.8174	23.9767	195.348	hypothetical protein VDAG_04029 [Verticillium dahliae VdLs.17]|EGY22591.1 hypothetical protein VDAG_04029 [Verticillium dahliae VdLs.17]|PNH31722.1 hypothetical protein BJF96_g4936 [Verticillium dahliae]|PNH46840.1 hypothetical protein VD0004_g1289 [Verticillium dahliae]|PNH53438.1 hypothetical protein VD0003_g3996 [Verticillium dahliae]|PNH63461.1 hypothetical protein VD0002_g4917 [Verticillium …

## Sheet: translation
gene ID	log2FoldChange	FPKM mean		description
		M0H6	M3H6
VDAG_07517	-1.5901	697.789	268.135	hypothetical protein VDGE_07517 [Verticillium dahliae]
VDAG_04294	-1.4737	945.592	392.659	60S acidic ribosomal protein P0 [Verticillium dahliae VdLs.17]|EGY22856.1 60S acidic ribosomal protein P0 [Verticillium dahliae VdLs.17]|PNH34459.1 hypothetical protein BJF96_g2166 [Verticillium dahliae]|PNH53290.1 hypothetical protein VD0003_g4129 [Verticillium dahliae]|RXG47887.1 hypothetical protein VDGE_04294 [Verticillium dahliae]
VDAG_00708	-1.4255	45.123	19.6103	diphthine synthase [Verticillium dahliae VdLs.17]|EGY14026.1 diphthine synthase [Verticillium dahliae VdLs.17]
VDAG_02249	-1.4218	22.2974	9.48746	hypothetical protein BJF96_g5852 [Verticillium dahliae]|PNH38685.1 hypothetical protein VD0004_g8162 [Verticillium dahliae]|PNH49393.1 hypothetical protein VD0003_g7754 [Verticillium dahliae]|PNH61296.1 hypothetical protein VD0002_g6484 [Verticillium dahliae]|PNH66691.1 hypothetical protein VD0001_g8089 [Verticillium dahliae]|RXG41572.1 hypothetical protein VDGE_02249 [Verticillium dahliae]
VDAG_07089	-1.4159	444.975	191.481	40S ribosomal protein S0 [Verticillium dahliae VdLs.17]|EGY15925.1 40S ribosomal protein S0 [Verticillium dahliae VdLs.17]
VDAG_06686	-1.3228	841.808	391.148	G-protein beta subunit [Verticillium alfalfae VaMs.102]|XP_009657685.1 WD repeat-containing protein 5B [Verticillium dahliae VdLs.17]|EEY20936.1 G-protein beta subunit [Verticillium alfalfae VaMs.102]|EGY15522.1 WD repeat-containing protein 5B [Verticillium dahliae VdLs.17]|PNH36087.1 hypothetical protein BJF96_g993 [Verticillium dahliae]|PNH43718.1 hypothetical protein VD0004_g3792 [Verticillium…
VDAG_06691	-1.3109	26.1686	12.3387	translational activator GCN1 [Verticillium dahliae VdLs.17]|EGY15527.1 translational activator GCN1 [Verticillium dahliae VdLs.17]|PNH35850.1 hypothetical protein BJF96_g988 [Verticillium dahliae]|PNH53637.1 hypothetical protein VD0003_g3766 [Verticillium dahliae]|PNH69316.1 hypothetical protein VD0002_g1030 [Verticillium dahliae]
VDAG_01482	-1.3029	95.4713	45.4425	hypothetical protein BN1708_016269 [Verticillium longisporum]
VDAG_07051	-1.2583	784.81	376.372	60S ribosomal protein L3 [Verticillium dahliae VdLs.17]|EGY15887.1 60S ribosomal protein L3 [Verticillium dahliae VdLs.17]|PNH36719.1 hypothetical protein BJF96_g443 [Verticillium dahliae]|PNH45582.1 hypothetical protein VD0004_g2314 [Verticillium dahliae]|PNH52051.1 hypothetical protein VD0003_g5223 [Verticillium dahliae]|PNH58492.1 hypothetical protein VD0002_g9034 [Verticillium dahliae]|PNH750…
VDAG_08432	-1.2486	25.9868	12.642	cap binding protein [Verticillium dahliae VdLs.17]|EGY18098.1 cap binding protein [Verticillium dahliae VdLs.17]|PNH30709.1 hypothetical protein BJF96_g6006 [Verticillium dahliae]|PNH53208.1 hypothetical protein VD0003_g4213 [Verticillium dahliae]
VDAG_03213	-1.2301	148.78	75.2536	eukaryotic translation initiation factor 3 subunit D [Verticillium alfalfae VaMs.102]|EEY19944.1 eukaryotic translation initiation factor 3 subunit D [Verticillium alfalfae VaMs.102]
VDAG_07071	-1.2229	16.5135	8.30387	hypothetical protein VDGE_07071 [Verticillium dahliae]
VDAG_06682	-1.1945	562.73	281.932	hypothetical protein VDGD_06682 [Verticillium dahliae]
VDAG_04458	-1.1804	127.999	66.235	hypothetical protein BN1723_010101 [Verticillium longisporum]
VDAG_08928	-1.1618	651.331	335.874	40S ribosomal protein S10-A [Verticillium dahliae VdLs.17]|EGY18768.1 40S ribosomal protein S10-A [Verticillium dahliae VdLs.17]|CRJ96112.1 hypothetical protein BN1708_002106 [Verticillium longisporum]|PNH36243.1 hypothetical protein BJF96_g213 [Verticillium dahliae]|PNH43961.1 hypothetical protein VD0004_g3611 [Verticillium dahliae]|PNH50246.1 hypothetical protein VD0003_g6928 [Verticillium dahl…
VDAG_06378	-1.1334	434.194	226.245	40S ribosomal protein S3 [Verticillium alfalfae VaMs.102]|XP_009657051.1 40S ribosomal protein S3 [Verticillium dahliae VdLs.17]|EEY22607.1 40S ribosomal protein S3 [Verticillium alfalfae VaMs.102]|EGY14888.1 40S ribosomal protein S3 [Verticillium dahliae VdLs.17]|PNH32311.1 hypothetical protein BJF96_g4548 [Verticillium dahliae]|PNH38543.1 hypothetical protein VD0004_g8288 [Verticillium dahliae]…
VDAG_06340	-1.1283	25.7553	13.3537	glutathione synthetase [Verticillium dahliae VdLs.17]|EGY14850.1 glutathione synthetase [Verticillium dahliae VdLs.17]
VDAG_09267	-1.1258	33.1772	17.5275	translation initiation factor eIF-2B subunit delta [Verticillium dahliae VdLs.17]|EGY18933.1 translation initiation factor eIF-2B subunit delta [Verticillium dahliae VdLs.17]|PNH30575.1 hypothetical protein BJF96_g6154 [Verticillium dahliae]|PNH56360.1 hypothetical protein VD0003_g1307 [Verticillium dahliae]|PNH69812.1 hypothetical protein VD0002_g682 [Verticillium dahliae]
VDAG_06306	-1.1063	782.947	419.546	60S ribosomal protein L25 [Verticillium alfalfae VaMs.102]|XP_009656979.1 60S ribosomal protein L23a [Verticillium dahliae VdLs.17]|EEY22534.1 60S ribosomal protein L23a [Verticillium alfalfae VaMs.102]|EGY14816.1 60S ribosomal protein L23a [Verticillium dahliae VdLs.17]|CRK19134.1 hypothetical protein BN1708_012532 [Verticillium longisporum]|CRK48508.1 hypothetical protein BN1723_008048 [Vertici…
VDAG_01336	-1.0912	465.476	251.166	hypothetical protein VDGE_01336 [Verticillium dahliae]
VDAG_09309	-1.0829	24.9911	13.9475	splicing factor 3A subunit 3 [Verticillium dahliae VdLs.17]|EGY18975.1 splicing factor 3A subunit 3 [Verticillium dahliae VdLs.17]|PNH30544.1 hypothetical protein BJF96_g6113 [Verticillium dahliae]|PNH56407.1 hypothetical protein VD0003_g1352 [Verticillium dahliae]|PNH69801.1 hypothetical protein VD0002_g671 [Verticillium dahliae]
VDAG_04766	-1.0804	549.654	297.12	60S ribosomal protein L13 [Verticillium alfalfae VaMs.102]|EEY23423.1 60S ribosomal protein L13 [Verticillium alfalfae VaMs.102]|CRK13918.1 hypothetical protein BN1708_010971 [Verticillium longisporum]|CRK13922.1 hypothetical protein BN1708_010975 [Verticillium longisporum]|CRK27766.1 hypothetical protein BN1723_014020 [Verticillium longisporum]|PNH26988.1 hypothetical protein BJF96_g9689 [Vertic…
VDAG_09266	-1.0747	12.1432	6.75304	hypothetical protein VDAG_09266 [Verticillium dahliae VdLs.17]|EGY18932.1 hypothetical protein VDAG_09266 [Verticillium dahliae VdLs.17]|PNH30576.1 hypothetical protein BJF96_g6155 [Verticillium dahliae]|PNH69815.1 hypothetical protein VD0002_g685 [Verticillium dahliae]
VDAG_10306	-1.0723	193.453	105.386	eukaryotic translation initiation factor 3 subunit 8 [Verticillium dahliae VdLs.17]|EGY20746.1 eukaryotic translation initiation factor 3 subunit 8 [Verticillium dahliae VdLs.17]|PNH34846.1 hypothetical protein BJF96_g1590 [Verticillium dahliae]|PNH50803.1 hypothetical protein VD0003_g6389 [Verticillium dahliae]|PNH62637.1 hypothetical protein VD0002_g5473 [Verticillium dahliae]
VDAG_00435	-1.0559	130.219	73.3582	eukaryotic translation initiation factor 3 subunit G [Verticillium dahliae VdLs.17]|EGY13753.1 eukaryotic translation initiation factor 3 subunit G [Verticillium dahliae VdLs.17]
VDAG_10282	-1.0404	136.245	77.662	eukaryotic translation initiation factor 3 [Verticillium dahliae VdLs.17]|EGY20722.1 eukaryotic translation initiation factor 3 [Verticillium dahliae VdLs.17]
VDAG_04564	-1.0402	27.3494	15.1338	hypothetical protein VDAG_04564 [Verticillium dahliae VdLs.17]|EGY23126.1 hypothetical protein VDAG_04564 [Verticillium dahliae VdLs.17]
VDAG_10129	-1.0307	9.27122	5.22029	caffeine-induced death protein [Verticillium dahliae VdLs.17]|EGY20500.1 caffeine-induced death protein [Verticillium dahliae VdLs.17]|PNH39058.1 hypothetical protein VD0004_g7798 [Verticillium dahliae]|PNH50580.1 hypothetical protein VD0003_g6611 [Verticillium dahliae]|PNH63050.1 hypothetical protein VD0002_g5181 [Verticillium dahliae]|PNH66302.1 hypothetical protein VD0001_g8200 [Verticillium d…
VDAG_06639	-1.0286	25.7071	14.6239	mRNA-decapping enzyme [Verticillium dahliae VdLs.17]|EGY15475.1 mRNA-decapping enzyme [Verticillium dahliae VdLs.17]
VDAG_08776	-1.0204	60.8033	34.5882	hypothetical protein BN1708_000422 [Verticillium longisporum]
VDAG_03651	-1.0091	52.6366	30.3199	hypothetical protein BJF96_g3252 [Verticillium dahliae]|PNH53583.1 hypothetical protein VD0003_g3832 [Verticillium dahliae]|PNH68770.1 hypothetical protein VD0002_g1340 [Verticillium dahliae]
VDAG_06363	-1.0032	68.0053	39.2977	asparaginyl-tRNA synthetase [Verticillium dahliae VdLs.17]|EGY14873.1 asparaginyl-tRNA synthetase [Verticillium dahliae VdLs.17]|PNH32153.1 hypothetical protein BJF96_g4563 [Verticillium dahliae]|PNH56272.1 hypothetical protein VD0003_g1436 [Verticillium dahliae]|PNH67418.1 hypothetical protein VD0002_g2293 [Verticillium dahliae]|RBQ77039.1 hypothetical protein VDGD_06363 [Verticillium dahliae]
VDAG_05416	5.4334	0	2.93543	guanyl-specific ribonuclease F1 [Verticillium dahliae VdLs.17]|EGY14252.1 guanyl-specific ribonuclease F1 [Verticillium dahliae VdLs.17]

## Sheet: related to energy metabolism
pathway name	gene ID	log2FoldChange	FPKM mean		description
			M0H6	M3H6
2-Oxocarboxylic acid metabolism	VDAG_05325	2.5025	0.490152	3.21305	hypothetical protein BN1708_012469 [Verticillium longisporum]|PNH28590.1 hypothetical protein BJF96_g8021 [Verticillium dahliae]|PNH45853.1 hypothetical protein VD0004_g2090 [Verticillium dahliae]|PNH51893.1 hypothetical protein VD0003_g5396 [Verticillium dahliae]|PNH65040.1 hypothetical protein VD0002_g3855 [Verticillium dahliae]|PNH75123.1 hypothetical protein VD0001_g2455 [Verticillium dahliae…
	VDAG_02229	2.485	3.27294	21.1586	hypothetical protein VDGD_02229 [Verticillium dahliae]
	VDAG_04481	1.2413	4.0823	11.3116	hypothetical protein VD0004_g5110 [Verticillium dahliae]
	VDAG_08540	-1.0488	65.2995	36.1657	homoaconitase [Verticillium dahliae VdLs.17]|EGY18206.1 homoaconitase [Verticillium dahliae VdLs.17]
	VDAG_02332	-1.0583	610.243	334.763	hypothetical protein BJF96_g9031 [Verticillium dahliae]|PNH50921.1 hypothetical protein VD0003_g6283 [Verticillium dahliae]|PNH62826.1 hypothetical protein VD0002_g5351 [Verticillium dahliae]
	VDAG_01258	-1.0774	113.475	63.0666	hypothetical protein VDGE_01258 [Verticillium dahliae]
	VDAG_00455	-1.0981	210.738	113.4	hypothetical protein BN1723_018060, partial [Verticillium longisporum]
	VDAG_02872	-1.1423	160.192	85.1941	isocitrate dehydrogenase subunit 1 [Verticillium alfalfae VaMs.102]|XP_009651820.1 isocitrate dehydrogenase subunit 1 [Verticillium dahliae VdLs.17]|EEY16292.1 isocitrate dehydrogenase subunit 1 [Verticillium alfalfae VaMs.102]|EGY21348.1 isocitrate dehydrogenase subunit 1 [Verticillium dahliae VdLs.17]|CRK38972.1 hypothetical protein BN1708_007941 [Verticillium longisporum]|CRK22692.1 hypothetic…
	VDAG_04620	-1.2229	64.7671	31.7315	dihydroxy-acid dehydratase [Verticillium dahliae VdLs.17]|EGY23182.1 dihydroxy-acid dehydratase [Verticillium dahliae VdLs.17]|PNH27114.1 hypothetical protein BJF96_g9624 [Verticillium dahliae]|PNH41064.1 hypothetical protein VD0004_g6012 [Verticillium dahliae]|PNH53043.1 hypothetical protein VD0003_g4332 [Verticillium dahliae]|PNH65171.1 hypothetical protein VD0002_g3763 [Verticillium dahliae]|P…
Pentose phosphate pathway	VDAG_09330	3.0165	1.65109	15.3616	ribose-5-phosphate isomerase B [Verticillium dahliae VdLs.17]|EGY18996.1 ribose-5-phosphate isomerase B [Verticillium dahliae VdLs.17]|CRJ80043.1 hypothetical protein BN1708_000150 [Verticillium longisporum]|CRK19677.1 hypothetical protein BN1723_017805 [Verticillium longisporum]|PNH30560.1 hypothetical protein BJF96_g6092 [Verticillium dahliae]|PNH56344.1 hypothetical protein VD0003_g1407 [Verti…
	VDAG_00251	-1.033	287.328	160.199	hypothetical protein VDGD_00251 [Verticillium dahliae]
	VDAG_07429	-1.0765	312.486	168.188	fructose-bisphosphate aldolase [Verticillium alfalfae VaMs.102]|EEY23160.1 fructose-bisphosphate aldolase [Verticillium alfalfae VaMs.102]
	VDAG_02628	-1.3092	773.753	363.253	hypothetical protein VDGD_20976 [Verticillium dahliae]
	VDAG_04413	-1.3483	565.383	257.392	hypothetical protein VD0002_g7244 [Verticillium dahliae]
